# Supplementary material for: Predictors, Moderators, and Mediators Associated With Treatment Outcome in Randomized Clinical Trials Among Adolescents With Depression: A Scoping Review
Source: JAMA Netw Open. 2022 Feb 1;5(2):e2146331. doi: 10.1001/jamanetworkopen.2021.46331 (PMC8808324; doi:10.1001/jamanetworkopen.2021.46331)
Supplement: Supplement 2. — eTable 1. Randomized Clinical Trials With Predictors, Moderators, and/or Mediators Associated With Outcomes of Treatment of Depression in Adolescents eTable 2. Publications Containing Analyses of Predictors, Moderators, and/or Mediators Associated With Depression Outcomes in RCTs for the Treatment of Depression in Adolescents eTable 3. Detailed Coding of Variables Tested as Baseline Predictors of Depression Outcomes eTable 4. Coding Results Aggregated by Trial and by Variable Domain Tested as Baseline Predictors of Depression Outcome eTable 5. Detailed Coding of Variables Tested as Moderators of Depression Outcome eTable 6. Coding Results Aggregated by Trial and by Variable Domain Tested as Moderators of Depression Outcome eTable 7. Detailed Coding of Variables Tested as Postbaseline Predictors of Depression Outcome eTable 8. Coding Results Aggregated by Trial and by Variable Domain Tested as Postbaseline Predictors of Depression Outcomes eTable 9. Detailed Coding of Variables Tested as Mediators of Depression Outcomes eTable 10. Preliminary Risk of Bias Assessments for Secondary Analyses [file jamanetwopen-e2146331-s002.xlsx]

## Sheet: S1  RCTs (n=33)
eTable 1. Randomized Clinical Trials With Predictors, Moderators, and/or Mediators Associated With Outcomes Treatment of Depression in Adolescents
Acryonym	Authors	Year	Title	Journal	Volume	Issue	Pages	DOI
	Berard R.; Fong R.; Carpenter D.J.; Thomason C.; Wilkinson C.	2006	An international, multicenter, placebo-controlled trial of paroxetine in adolescents with major depressive disorder	Journal of Child and Adolescent Psychopharmacology	16	2021-01-02	59-75	http://dx.doi.org/10.1089/cap.2006.16.59
	Bernal, Guillermo; Rivera-Medina, Carmen L.; Cumba-Aviles, Eduardo; Reyes-Rodriguez, Mae Lynn; Saez-Santiago, Emily; Duarte-Velez, Yovanska; Nazario, Lelis; Rodriguez-Quintana, Natalie; Rossello, Jeannette	2019	Can Cognitive-Behavioral Therapy Be Optimized With Parent Psychoeducation? A Randomized Effectiveness Trial of Adolescents With Major Depression in Puerto Rico	Family process	58	4	832-854	https://dx.doi.org/10.1111/famp.12455
	Bogen S.; Legenbauer T.; Gest S.; Holtmann M.	2016	Lighting the mood of depressed youth: Feasibility and efficacy of a 2 week-placebo controlled bright light treatment for juvenile inpatients	Journal of Affective Disorders	190	(Bogen, Legenbauer, Gest, Holtmann) LWL University Hospital of the Ruhr University Bochum, Hospital for Child and Adolescent Psychiatry, Heithofer Allee 64, Hamm 59071, Germany	450-456	http://dx.doi.org/10.1016/j.jad.2015.09.026
	Bolton P; Bass J; Betancourt T; Speelman L; Onyango G; Clougherty KF; Neugebauer R; Murray L; Verdeli H; Bolton, Paul; Bass, Judith; Betancourt, Theresa; Speelman, Liesbeth; Onyango, Grace; Clougherty, Kathleen F; Neugebauer, Richard; Murray, Laura; Verdeli, Helen	2007	Interventions for depression symptoms among adolescent survivors of war and displacement in northern Uganda: a randomized controlled trial.	JAMA: Journal of the American Medical Association	298	5	519-527
	Braconnier A.; Le Coent R.; Cohen D.	2003	Paroxetine versus clomipramine in adolescents with severe major depression: A double-blind, randomized, multicenter trial	Journal of the American Academy of Child and Adolescent Psychiatry	42	1	22-29	http://dx.doi.org/10.1097/00004583-200301000-00007
TORDIA	Brent D; Emslie G; Clarke G; Wagner KD; Asarnow JR; Keller M; Vitiello B; Ritz L; Iyengar S; Abebe K; Birmaher B; Ryan N; Kennard B; Hughes C; DeBar L; McCracken J; Strober M; Suddath R; Spirito A; Leonard H	2008	Switching to another SSRI or to venlafaxine with or without cognitive behavioral therapy for adolescents with SSRI-resistant depression: the TORDIA randomized controlled trial.	JAMA: Journal of the American Medical Association	299	8	901-913	10.1001/jama.299.8.901
	Brent D.A.; Holder D.; Kolko D.; Birmaher B.; Baugher M.; Roth C.; Iyengar S.; Johnson B.A.	1997	A clinical psychotherapy trial for adolescent depression comparing cognitive, family, and supportive therapy	Archives of General Psychiatry	54	9	877-885
	Charkhandeh M.; Talib M.A.; Hunt C.J.	2016	The clinical effectiveness of cognitive behavior therapy and an alternative medicine approach in reducing symptoms of depression in adolescents	Psychiatry Research	239	(Hunt) School of Psychology, The University of Sydney, Sydney, NSW 2006, Australia	325-330	http://dx.doi.org/10.1016/j.psychres.2016.03.044
	Clarke G.; DeBar L.; Lynch F.; Powell J.; Gale J.; O'Connor E.; Ludman E.; Bush T.; Lin E.H.B.; Von Korff M.; Hertert S.	2005	A randomized effectiveness trial of brief cognitive-behavioral therapy for depressed adolescents receiving antidepressant medication	Journal of the American Academy of Child and Adolescent Psychiatry	44	9	888-898	http://dx.doi.org/10.1097/01.chi.0000171904.23947.54
	Clarke G.N.; Rohde P.; Lewinsohn P.M.; Hops H.; Seeley J.R.	1999	Cognitive-behavioral treatment of adolescent depression: Efficacy of acute group treatment and booster sessions	Journal of the American Academy of Child and Adolescent Psychiatry	38	3	272-279
	Diamond G.S.; Wintersteen M.B.; Brown G.K.; Diamond G.M.; Gallop R.; Shelef K.; Levy S.	2010	Attachment-Based Family Therapy for Adolescents with Suicidal Ideation: A Randomized Controlled Trial	Journal of the American Academy of Child and Adolescent Psychiatry	49	2	122-131	http://dx.doi.org/10.1097/00004583-201002000-00006
	Diamond, G. S.; Kobak, R. R.; Krauthamer Ewing, E. S.; Levy, S. A.; Herres, J. L.; Russon, J. M.; Gallop, R. J.	2019	A Randomized Controlled Trial: Attachment-Based Family and Nondirective Supportive Treatments for Youth Who Are Suicidal	Journal of the American Academy of Child and Adolescent Psychiatry	58	7	721-731	http://dx.doi.org/10.1016/j.jaac.2018.10.006
	Emslie G.J.; Heiligenstein J.H.; Wagner K.D.; Hoog S.L.; Ernest D.E.; Brown E.; Nilsson M.; Jacobson J.G.	2002	Fluoxetine for Acute Treatment of Depression in Children and Adolescents: A Placebo-Controlled, Randomized Clinical Trial	Journal of the American Academy of Child and Adolescent Psychiatry	41	10	1205-1215	http://dx.doi.org/10.1097/00004583-200210000-00010
	Emslie G.J.; John Rush A.; Weinberg W.A.; Kowatch R.A.; Hughes C.W.; Carmody T.; Rintelmann J.	1997	A double-blind, randomized, placebo-controlled trial of fluoxetine in children and adolescents with depression	Archives of General Psychiatry	54	11	1031-1037
	Emslie G.J.; Prakash A.; Zhang Q.; Pangallo B.A.; Bangs M.E.; March J.S.	2014	A double-blind efficacy and safety study of duloxetine fixed doses in children and adolescents with major depressive disorder	Journal of Child and Adolescent Psychopharmacology	24	4	170-179	http://dx.doi.org/10.1089/cap.2013.0096
	Emslie G.J.; Wagner K.D.; Kutcher S.; Krulewicz S.; Fong R.; Carpenter D.J.; Lipschitz A.; Machin A.; Wilkinson C.	2006	Paroxetine treatment in children and adolescents with major depressive disorder: A randomized, multicenter, double-blind, placebo-controlled trial	Journal of the American Academy of Child and Adolescent Psychiatry	45	6	709-719	http://dx.doi.org/10.1097/01.chi.0000214189.73240.63
	Gest, Stephanie; Holtmann, Martin; Bogen, Sarah; Schulz, Carina; Pniewski, Benjamin; Legenbauer, Tanja	2016	Chronotherapeutic treatments for depression in youth.	European child & adolescent psychiatry	25	2	151-61	https://dx.doi.org/10.1007/s00787-015-0720-6
IMPACT	Goodyer I.M.; Reynolds S.; Barrett B.; Byford S.; Dubicka B.; Hill J.; Holland F.; Kelvin R.; Midgley N.; Roberts C.; Senior R.; Target M.; Widmer B.; Wilkinson P.; Fonagy P.	2017	Cognitive behavioural therapy and short-term psychoanalytical psychotherapy versus a brief psychosocial intervention in adolescents with unipolar major depressive disorder (IMPACT): a multicentre, pragmatic, observer-blind, randomised controlled superiority trial	The Lancet Psychiatry	4	2	109-119	http://dx.doi.org/10.1016/S2215-0366%2816%2930378-9
ADAPT	Goodyer IM; Dubicka B; Wilkinson P; Kelvin R; Roberts C; Byford S; Breen S; Ford C; Barrett B; Leech A; Rothwell J; White L; Harrington R	2008	A randomised controlled trial of cognitive behaviour therapy in adolescents with major depression treated by selective serotonin reuptake inhibitors. The ADAPT trial.	Health Technology Assessment	12	31	iii-60
	Iftene F.; Predescu E.; Stefan S.; David D.	2015	Rational-emotive and cognitive-behavior therapy (REBT/CBT) versus pharmacotherapy versus REBT/CBT plus pharmacotherapy in the treatment of major depressive disorder in youth; A randomized clinical trial	Psychiatry Research	225	3	687-694	http://dx.doi.org/10.1016/j.psychres.2014.11.021
	Lewinsohn, P.M., Clarke, G.M; Hops, H; Andrews, J.	1990	Cognitive-behavioral treatment for depressed adolescents	Behavior Therapy	21	4	385-401
TADS	March J.S.	2004	Fluoxetine, cognitive-behavioral therapy, and their combination for adolescents with depression: Treatment for Adolescents with Depression Study (TADS) randomized controlled trial	Journal of the American Medical Association	292	7	807-820	http://dx.doi.org/10.1001/jama.292.7.807
	Martinez, Vania; Rojas, Graciela; Martinez, Pablo; Gaete, Jorge; Zitko, Pedro; Vohringer, Paul A.; Araya, Ricardo	2019	Computer-Assisted Cognitive-Behavioral Therapy to Treat Adolescents With Depression in Primary Health Care Centers in Santiago, Chile: A Randomized Controlled Trial	Frontiers in psychiatry	10		552	https://dx.doi.org/10.3389/fpsyt.2019.00552
	Martinez, Vania; Rojas, Graciela; Martinez, Pablo; Zitko, Pedro; Irarrazaval, Matias; Luttges, Carolina; Araya, Ricardo	2018	Remote collaborative depression care program for adolescents in Araucania Region, Chile: Randomized controlled trial	Journal of Medical Internet Research	20	1		http://dx.doi.org/10.2196/jmir.8021
	Merry, Sally N; Stasiak, Karolina; Shepherd, Matthew; Frampton, Chris; Fleming, Theresa; Lucassen, Mathijs F G	2012	The effectiveness of SPARX, a computerised self help intervention for adolescents seeking help for depression: randomised controlled non-inferiority trial.	BMJ: British Medical Journal (Overseas & Retired Doctors Edition)	344	7857	16-16	10.1136/bmj.e2598
	Mufson L.; Dorta K.P.; Wickramaratne P.; Nomura Y.; Olfson M.; Weissman M.M.	2004	A randomized effectiveness trial of interpersonal psychotherapy for depressed adolescents	Archives of General Psychiatry	61	6	577-584	http://dx.doi.org/10.1001/archpsyc.61.6.577
	Parhiala, P.; Ranta, K.; Gergov, V.; Kontunen, J.; Law, R.; La Greca, A. M.; Torppa, M.; Marttunen, M.	2019	Interpersonal counseling in the treatment of adolescent depression: A randomized controlled effectiveness and feasibility study in school health and welfare services	School Mental Health: A Multidisciplinary Research and Practice Journal			No-Specified	http://dx.doi.org/10.1007/s12310-019-09346-w
	Rohde, Paul; Clarke, Gregory N; Mace, David E; Jorgensen, Jenel S; Seeley, John R	2004	An efficacy/effectiveness study of cognitive-behavioral treatment for adolescents with comorbid major depression and conduct disorder.	Journal of the American Academy of Child and Adolescent Psychiatry	43	6	660-8
	Rossello J.; Bernal G.	1999	The efficacy of cognitive-behavioral and interpersonal treatments for depression in Puerto Rican adolescents	Journal of Consulting and Clinical Psychology	67	5	734-745	http://dx.doi.org/10.1037/0022-006X.67.5.734
	Smith P.; Scott R.; Eshkevari E.; Jatta F.; Leigh E.; Harris V.; Robinson A.; Abeles P.; Proudfoot J.; Verduyn C.; Yule W.	2015	Computerised CBT for depressed adolescents: Randomised controlled trial	Behaviour Research and Therapy	73	(Proudfoot) Black Dog Institute, University of New South Wales, Prince of Wales Hospital, Hospital Road, Randwick, NSW 2031, Australia	104-110	http://dx.doi.org/10.1016/j.brat.2015.07.009
	Topooco, Naira; Berg, Matilda; Johansson, Sofie; Liljethorn, Lina; Radvogin, Ella; Vlaescu, George; Nordgren, Lise Bergman; Zetterqvist, Maria; Andersson, Gerhard	2018	Chat- and internet-based cognitive-behavioural therapy in treatment of adolescent depression: randomised controlled trial	BJPsych open	4	4	199-207	https://dx.doi.org/10.1192/bjo.2018.18
	Von Knorring A.-L.; Olsson G.I.; Thomsen P.H.; Lemming O.M.; Hulten A.	2006	A randomized, double-blind, placebo-controlled study of citalopram in adolescents with major depressive disorder	Journal of Clinical Psychopharmacology	26	3	311-315	http://dx.doi.org/10.1097/01.jcp.0000219051.40632.d5
	Wagner KD; Ambrosini P; Rynn M; Wohlberg C; Yang R; Greenbaum MS; Childress A; Donnelly C; Deas D; Wagner, Karen Dineen; Ambrosini, Paul; Rynn, Moira; Wohlberg, Christopher; Yang, Ruoyong; Greenbaum, Michael S; Childress, Ann; Donnelly, Craig; Deas, Deborah	2003	Efficacy of sertraline in the treatment of children and adolescents with major depressive disorder: two randomized controlled trials.	JAMA: Journal of the American Medical Association	290	8	1033-1041

## Sheet: S2 PMM publications (N=81)
eTable 2. Publications Containing Analyses of Predictors, Moderators, and/or Mediators Associated With Depression Outcomes in RCTs for the Treatment of Depression in Adolescents
Authors	Year	Title	Journal	Volume	Issue	Pages	DOI
Abbott, C. H.; Zisk, A.; Bounoua, N.; Diamond, G. S.; Kobak, R.	2019	Predicting Patterns of Treatment Response and Outcome for Adolescents Who Are Suicidal and Depressed	Journal of the American Academy of Child and Adolescent Psychiatry	58	9	897-906	http://dx.doi.org/10.1016/j.jaac.2018.12.013
Amaya M.M.; Reinecke M.A.; Silva S.G.; March J.S.	2011	Parental marital discord and treatment response in depressed adolescents	Journal of Abnormal Child Psychology	39	3	401-411	http://dx.doi.org/10.1007/s10802-010-9466-2
Asarnow J.R.; Emslie G.; Clarke G.; Wagner K.D.; Spirito A.; Vitiello B.; Iyengar S.; Shamseddeen W.; Ritz L.; Birmaher B.; Ryan N.; Kennard B.; Mayes T.; DeBar L.; McCracken J.; Strober M.; Suddath R.; Leonard H.; Porta G.; Keller M.; Brent D.	2009	Treatment of selective serotonin reuptake inhibitor-resistant depression in adolescents: Predictors and moderators of treatment response	Journal of the American Academy of Child and Adolescent Psychiatry	48	3	330-339	http://dx.doi.org/10.1097/CHI.0b013e3181977476
Barbe R.P.; Bridge J.; Birmaher B.; Kolko D.; Brent D.A.	2004	Suicidality and Its Relationship to Treatment Outcome in Depressed Adolescents	Suicide and Life-Threatening Behavior	34	1	44-55	http://dx.doi.org/10.1521/suli.34.1.44.27768
Barbe R.P.; Bridge J.A.; Birmaher B.; Kolko D.J.; Brent D.A.	2004	Lifetime history of sexual abuse, clinical presentation, and outcome in a clinical trial for adolescent depression	The Journal of clinical psychiatry	65	1	77-83
Becker-Weidman E.G.; Jacobs R.H.; Reinecke M.A.; Silva S.G.; March J.S.	2010	Social problem-solving among adolescents treated for depression	Behaviour Research and Therapy	48	1	2021-11-18	http://dx.doi.org/10.1016/j.brat.2009.08.006
Berard R.; Fong R.; Carpenter D.J.; Thomason C.; Wilkinson C.	2006	An international, multicenter, placebo-controlled trial of paroxetine in adolescents with major depressive disorder	Journal of Child and Adolescent Psychopharmacology	16	2021-01-02	59-75	http://dx.doi.org/10.1089/cap.2006.16.59
Berg, Matilda; Rozental, Alexander; Johansson, Sofie; Liljethorn, Lina; Radvogin, Ella; Topooco, Naira; Andersson, Gerhard	2019	The role of knowledge in internet-based cognitive behavioural therapy for adolescent depression: Results from a randomised controlled study	Internet interventions	15		2021-10-17	https://dx.doi.org/10.1016/j.invent.2018.10.001
Bernal, Guillermo; Rivera-Medina, Carmen L.; Cumba-Aviles, Eduardo; Reyes-Rodriguez, Mae Lynn; Saez-Santiago, Emily; Duarte-Velez, Yovanska; Nazario, Lelis; Rodriguez-Quintana, Natalie; Rossello, Jeannette	2019	Can Cognitive-Behavioral Therapy Be Optimized With Parent Psychoeducation? A Randomized Effectiveness Trial of Adolescents With Major Depression in Puerto Rico	Family process	58	4	832-854	https://dx.doi.org/10.1111/famp.12455
Betancourt, Theresa S.; Newnham, Elizabeth A.; Brennan, Robert T.; Verdeli, Helen; Borisova, Ivelina; Neugebauer, Richard; Bass, Judith; Bolton, Paul	2012	Moderators of Treatment Effectiveness for War-Affected Youth With Depression in Northern Uganda.	Journal of Adolescent Health	51	6	544-550	10.1016/j.jadohealth.2012.02.010
Birmaher B.; Brent D.A.; Kolko D.; Baugher M.; Bridge J.; Holder D.; Iyengar S.; Ulloa R.E.	2000	Clinical outcome after short-term psychotherapy for adolescents with major depressive disorder	Archives of General Psychiatry	57	1	29-36
Bogen S.; Legenbauer T.; Gest S.; Holtmann M.	2016	Lighting the mood of depressed youth: Feasibility and efficacy of a 2 week-placebo controlled bright light treatment for juvenile inpatients	Journal of Affective Disorders	190		450-456	http://dx.doi.org/10.1016/j.jad.2015.09.026
Bolton P; Bass J; Betancourt T; Speelman L; Onyango G; Clougherty KF; Neugebauer R; Murray L; Verdeli H; Bolton, Paul; Bass, Judith; Betancourt, Theresa; Speelman, Liesbeth; Onyango, Grace; Clougherty, Kathleen F; Neugebauer, Richard; Murray, Laura; Verdeli, Helen	2007	Interventions for depression symptoms among adolescent survivors of war and displacement in northern Uganda: a randomized controlled trial.	JAMA: Journal of the American Medical Association	298	5	519-527
Braconnier A.; Le Coent R.; Cohen D.	2003	Paroxetine versus clomipramine in adolescents with severe major depression: A double-blind, randomized, multicenter trial	Journal of the American Academy of Child and Adolescent Psychiatry	42	1	22-29	http://dx.doi.org/10.1097/00004583-200301000-00007
Brent D; Emslie G; Clarke G; Wagner KD; Asarnow JR; Keller M; Vitiello B; Ritz L; Iyengar S; Abebe K; Birmaher B; Ryan N; Kennard B; Hughes C; DeBar L; McCracken J; Strober M; Suddath R; Spirito A; Leonard H	2008	Switching to another SSRI or to venlafaxine with or without cognitive behavioral therapy for adolescents with SSRI-resistant depression: the TORDIA randomized controlled trial.	JAMA: Journal of the American Medical Association	299	8	901-913	10.1001/jama.299.8.901
Brent D.A.; Holder D.; Kolko D.; Birmaher B.; Baugher M.; Roth C.; Iyengar S.; Johnson B.A.	1997	A clinical psychotherapy trial for adolescent depression comparing cognitive, family, and supportive therapy	Archives of General Psychiatry	54	9	877-885
Brent D.A.; Kolko D.J.; Birmaher B.; Baugher M.; Bridge J.; Roth C.; Holder D.	1998	Predictors of treatment efficacy in a clinical trial of three psychosocial treatments for adolescent depression	Journal of the American Academy of Child and Adolescent Psychiatry	37	9	906-914
Charkhandeh M.; Talib M.A.; Hunt C.J.	2016	The clinical effectiveness of cognitive behavior therapy and an alternative medicine approach in reducing symptoms of depression in adolescents	Psychiatry Research	239		325-330	http://dx.doi.org/10.1016/j.psychres.2016.03.044
Clarke G.; DeBar L.; Lynch F.; Powell J.; Gale J.; O'Connor E.; Ludman E.; Bush T.; Lin E.H.B.; Von Korff M.; Hertert S.	2005	A randomized effectiveness trial of brief cognitive-behavioral therapy for depressed adolescents receiving antidepressant medication	Journal of the American Academy of Child and Adolescent Psychiatry	44	9	888-898	http://dx.doi.org/10.1097/01.chi.0000171904.23947.54
Clarke G.N.; Rohde P.; Lewinsohn P.M.; Hops H.; Seeley J.R.	1999	Cognitive-behavioral treatment of adolescent depression: Efficacy of acute group treatment and booster sessions	Journal of the American Academy of Child and Adolescent Psychiatry	38	3	272-279
Curry J.; Rohde P.; Simons A.; Silva S.; Vitiello B.; Kratochvil C.; Reinecke M.; Feeny N.; Wells K.; Pathak S.; Weller E.; Rosenberg D.; Kennard B.; Robins M.; Ginsburg G.; March J.	2006	Predictors and moderators of acute outcome in the Treatment for Adolescents with Depression Study (TADS)	Journal of the American Academy of Child and Adolescent Psychiatry	45	12	1427-1439	http://dx.doi.org/10.1097/01.chi.0000240838.78984.e2
Curry J.; Silva S.; Rohde P.; Ginsburg G.; Kratochvil C.; Simons A.; Kirchner J.; May D.; Kennard B.; Mayes T.; Feeny N.; Albano A.M.; Lavanier S.; Reinecke M.; Jacobs R.; Becker-Weidman E.; Weller E.; Emslie G.; Walkup J.; Kastelic E.; Burns B.; Wells K.; March J.	2011	Recovery and recurrence following treatment for adolescent major depression	Archives of General Psychiatry	68	3	263-270	http://dx.doi.org/10.1001/archgenpsychiatry.2010.150
Davies, S. E.; Neufeld, S. A. S.; van Sprang, E.; Schweren, L.; Keivit, R.; Fonagy, P.; Dubicka, B.; Kelvin, R.; Midgley, N.; Reynolds, S.; Target, M.; Wilkinson, P.; van Harmelen, A. L.; Goodyer, I. M.	2019	Trajectories of depression symptom change during and following treatment in adolescents with unipolar major depression	Journal of child psychology and psychiatry, and allied disciplines	.			http://dx.doi.org/10.1111/jcpp.13145
Diamond, Guy; Creed, Torrey; Gillham, Jane; Gallop, Robert; Hamilton, Jessica L	2012	Sexual trauma history does not moderate treatment outcome in attachment-based family therapy (ABFT) for adolescents with suicide ideation.	Journal of Family Psychology	26	4	595-605	http://dx.doi.org/10.1037/a0028414
Dietz L.J.; Marshal M.P.; Burton C.M.; Bridge J.A.; Birmaher B.; Kolko D.; Duffy J.N.; Brent D.A.	2014	Social problem solving among depressed adolescents is enhanced by structured psychotherapies	Journal of Consulting and Clinical Psychology	82	2	202-211	http://dx.doi.org/10.1037/a0035718
Emslie G.J.; Heiligenstein J.H.; Wagner K.D.; Hoog S.L.; Ernest D.E.; Brown E.; Nilsson M.; Jacobson J.G.	2002	Fluoxetine for Acute Treatment of Depression in Children and Adolescents: A Placebo-Controlled, Randomized Clinical Trial	Journal of the American Academy of Child and Adolescent Psychiatry	41	10	1205-1215	http://dx.doi.org/10.1097/00004583-200210000-00010
Emslie G.J.; Kennard B.D.; Mayes T.L.; Nakonezny P.A.; Zhu L.; Tao R.; Hughes C.; Croarkin P.	2012	Insomnia moderates outcome of serotonin-selective reuptake inhibitor treatment in depressed youth	Journal of Child and Adolescent Psychopharmacology	22	1	21-28	http://dx.doi.org/10.1089/cap.2011.0096
Emslie G.J.; Prakash A.; Zhang Q.; Pangallo B.A.; Bangs M.E.; March J.S.	2014	A double-blind efficacy and safety study of duloxetine fixed doses in children and adolescents with major depressive disorder	Journal of Child and Adolescent Psychopharmacology	24	4	170-179	http://dx.doi.org/10.1089/cap.2013.0096
Emslie G.J.; Wagner K.D.; Kutcher S.; Krulewicz S.; Fong R.; Carpenter D.J.; Lipschitz A.; Machin A.; Wilkinson C.	2006	Paroxetine treatment in children and adolescents with major depressive disorder: A randomized, multicenter, double-blind, placebo-controlled trial	Journal of the American Academy of Child and Adolescent Psychiatry	45	6	709-719	http://dx.doi.org/10.1097/01.chi.0000214189.73240.63
Feeny N.C.; Silva S.G.; Reinecke M.A.; McNulty S.; Findling R.L.; Rohde P.; Curry J.F.; Ginsburg G.S.; Kratochvil C.J.; Pathak S.M.; May D.E.; Kennard B.D.; Simons A.D.; Wells K.C.; Robins M.; Rosenberg D.; March J.S.	2009	An exploratory analysis of the impact of family functioning on treatment for depression in adolescents	Journal of Clinical Child and Adolescent Psychology	38	6	814-825	http://dx.doi.org/10.1080/15374410903297148
Foster, S.; Mohler-Kuo, M.; Tay, L.; Hothorn, T.; Seibold, H.	2019	Estimating patient-specific treatment advantages in the 'Treatment for Adolescents with Depression Study'	Journal of Psychiatric Research	112		61-70	http://dx.doi.org/10.1016/j.jpsychires.2019.02.021
Gest, Stephanie; Holtmann, Martin; Bogen, Sarah; Schulz, Carina; Pniewski, Benjamin; Legenbauer, Tanja	2016	Chronotherapeutic treatments for depression in youth.	European child & adolescent psychiatry	25	2	151-61	https://dx.doi.org/10.1007/s00787-015-0720-6
Goldstein B.I.; Shamseddeen W.; Spirito A.; Emslie G.; Clarke G.; Wagner K.D.; Asarnow J.R.; Vitiello B.; Ryan N.; Birmaher B.; Mayes T.; Onorato M.; Zelazny J.; Brent D.A.	2009	Substance Use and the Treatment of Resistant Depression in Adolescents	Journal of the American Academy of Child and Adolescent Psychiatry	48	12	1182-1192	http://dx.doi.org/10.1097/CHI.0b013e3181bef6e8
Goodyer I.M.; Reynolds S.; Barrett B.; Byford S.; Dubicka B.; Hill J.; Holland F.; Kelvin R.; Midgley N.; Roberts C.; Senior R.; Target M.; Widmer B.; Wilkinson P.; Fonagy P.	2017	Cognitive behavioural therapy and short-term psychoanalytical psychotherapy versus a brief psychosocial intervention in adolescents with unipolar major depressive disorder (IMPACT): a multicentre, pragmatic, observer-blind, randomised controlled superiority trial	The Lancet Psychiatry	4	2	109-119	http://dx.doi.org/10.1016/S2215-0366%2816%2930378-9
Goodyer IM; Dubicka B; Wilkinson P; Kelvin R; Roberts C; Byford S; Breen S; Ford C; Barrett B; Leech A; Rothwell J; White L; Harrington R	2008	A randomised controlled trial of cognitive behaviour therapy in adolescents with major depression treated by selective serotonin reuptake inhibitors. The ADAPT trial.	Health Technology Assessment	12	31	iii-60
Gunlicks-Stoessel, Meredith; Eckshtain, Dikla; Lee, Susanne; Reigstad, Kristina; Mufson, Laura; Weisz, John	2019	Latent profiles of cognitive and interpersonal risk factors for adolescent depression and implications for personalized treatment	Journal of Abnormal Child Psychology	47	12	1957-1967	http://dx.doi.org/10.1007/s10802-019-00552-3
Gunlicks-Stoessel M.; Mufson L.	2011	Early patterns of symptom change signal remission with interpersonal psychotherapy for depressed adolescents	Depression and Anxiety	28	7	525-531	http://dx.doi.org/10.1002/da.20849
Gunlicks-Stoessel M.; Mufson L.; Jekal A.; Turner J.B.	2010	The Impact of Perceived Interpersonal Functioning on Treatment for Adolescent Depression: IPT-A Versus Treatment as Usual in School-Based Health Clinics	Journal of Consulting and Clinical Psychology	78	2	260-267	http://dx.doi.org/10.1037/a0018935
Herman K.C.; Ostrander R.; Walkup J.T.; Silva S.G.; March J.S.	2007	Empirically Derived Subtypes of Adolescent Depression: Latent Profile Analysis of Co-Occurring Symptoms in the Treatment for Adolescents With Depression Study (TADS)	Journal of Consulting and Clinical Psychology	75	5	716-728	http://dx.doi.org/10.1037/0022-006X.75.5.716
Iftene F.; Predescu E.; Stefan S.; David D.	2015	Rational-emotive and cognitive-behavior therapy (REBT/CBT) versus pharmacotherapy versus REBT/CBT plus pharmacotherapy in the treatment of major depressive disorder in youth; A randomized clinical trial	Psychiatry Research	225	3	687-694	http://dx.doi.org/10.1016/j.psychres.2014.11.021
Jacobs R.H.; Silva S.G.; Reinecke M.A.; Curry J.F.; Ginsburg G.S.; Kratochvil C.J.; March J.S.	2009	Dysfunctional attitudes scale perfectionism: A predictor and partial mediator of acute treatment outcome among clinically depressed adolescents	Journal of Clinical Child and Adolescent Psychology	38	6	803-813	http://dx.doi.org/10.1080/15374410903259031
Kaufman N.K.; Rohde P.; Seeley J.R.; Clarke G.N.; Stice E.	2005	Potential mediators of cognitive-behavioral therapy for adolescents with comorbid major depression and conduct disorder	Journal of Consulting and Clinical Psychology	73	1	38-46	http://dx.doi.org/10.1037/0022-006X.73.1.38
Kennard B.; Silva S.; Vitiello B.; Curry J.; Kratochvil C.; Simons A.; Hughes J.; Feeny N.; Weller E.; Sweeney M.; Reinecke M.; Pathak S.; Ginsburg G.; Emslie G.; March J.	2006	Remission and residual symptoms after short-term treatment in the Treatment of Adolescents with Depression Study (TADS)	Journal of the American Academy of Child and Adolescent Psychiatry	45	12	1404-1411	http://dx.doi.org/10.1097/01.chi.0000242228.75516.21
Kennard B.D.; Clarke G.N.; Weersing V.R.; Asarnow J.R.; Shamseddeen W.; Porta G.; Berk M.; Hughes J.L.; Spirito A.; Emslie G.J.; Keller M.B.; Wagner K.D.; Brent D.A.	2009	Effective Components of TORDIA Cognitive-Behavioral Therapy for Adolescent Depression: Preliminary Findings	Journal of Consulting and Clinical Psychology	77	6	1033-1041	http://dx.doi.org/10.1037/a0017411
Kennard B.D.; Silva S.G.; Tonev S.; Rohde P.; Hughes J.L.; Vitiello B.; Kratochvil C.J.; Curry J.F.; Emslie G.J.; Reinecke M.; March J.	2009	Remission and recovery in the treatment for adolescents with depression study (TADS): Acute and long-term outcomes	Journal of the American Academy of Child and Adolescent Psychiatry	48	2	186-195	http://dx.doi.org/10.1097/CHI.0b013e31819176f9
Kolko D.J.; Brent D.A.; Baugher M.; Bridge J.; Birmaher B.	2000	Cognitive and family therapies for adolescent depression: Treatment specificity, mediation, and moderation	Journal of Consulting and Clinical Psychology	68	4	603-614	http://dx.doi.org/10.1037//0022-006X.68.4.603
Kratochvil C.J.; May D.E.; Silva S.G.; Madaan V.; Puumala S.E.; Curry J.F.; Walkup J.; Kepley H.; Vitiello B.; March J.S.	2009	Treatment response in depressed adolescents with and without co-morbid attention-deficit/hyperactivity disorder in the treatment for adolescents with depression study	Journal of Child and Adolescent Psychopharmacology	19	5	519-527	http://dx.doi.org/10.1089/cap.2008.0143
Lewis C.C.; Simons A.D.; Nguyen L.J.; Murakami J.L.; Reid M.W.; Silva S.G.; March J.S.	2010	Impact of Childhood Trauma on Treatment Outcome in the Treatment for Adolescents with Depression Study (TADS)	Journal of the American Academy of Child and Adolescent Psychiatry	49	2	132-140	http://dx.doi.org/10.1097/00004583-201002000-00007
Lewis C.C.; Simons A.D.; Silva S.G.; Rohde P.; Small D.M.; Murakami J.L.; High R.R.; March J.S.	2009	The Role of Readiness to Change in Response to Treatment of Adolescent Depression	Journal of Consulting and Clinical Psychology	77	3	422-428	http://dx.doi.org/10.1037/a0014154
Maalouf F.T.; Porta G.; Vitiello B.; Emslie G.; Mayes T.; Clarke G.; Wagner K.D.; Asarnow J.R.; Spirito A.; Keller M.; Birmaher B.; Ryan N.; Shamseddeen W.; Iyengar S.; Brent D.	2012	Do sub-syndromal manic symptoms influence outcome in treatment resistant depression in adolescents? A latent class analysis from the TORDIA study	Journal of Affective Disorders	138	2021-01-02	86-95	http://dx.doi.org/10.1016/j.jad.2011.12.021
Mansoor B.; Rengasamy M.; Hilton R.; Porta G.; He J.; Spirito A.; Emslie G.J.; Mayes T.L.; Clarke G.; Wagner K.D.; Shamseddeen W.; Birmaher B.; Ryan N.; Brent D.	2013	The bidirectional relationship between body mass index and treatment outcome in adolescents with treatment-resistant depression	Journal of Child and Adolescent Psychopharmacology	23	7	458-467	http://dx.doi.org/10.1089/cap.2012.0095
Martinez, Vania; Rojas, Graciela; Martinez, Pablo; Gaete, Jorge; Zitko, Pedro; Vohringer, Paul A.; Araya, Ricardo	2019	Computer-Assisted Cognitive-Behavioral Therapy to Treat Adolescents With Depression in Primary Health Care Centers in Santiago, Chile: A Randomized Controlled Trial	Frontiers in psychiatry	10		552	https://dx.doi.org/10.3389/fpsyt.2019.00552
Martinez, Vania; Rojas, Graciela; Martinez, Pablo; Zitko, Pedro; Irarrazaval, Matias; Luttges, Carolina; Araya, Ricardo	2018	Remote collaborative depression care program for adolescents in Araucania Region, Chile: Randomized controlled trial	Journal of Medical Internet Research	20	1		http://dx.doi.org/10.2196/jmir.8021
McGlinchey, Eleanor L.; Reyes-Portillo, Jazmin A.; Turner, J. Blake; Mufson, Laura	2017	Innovations in Practice: The relationship between sleep disturbances, depression, and interpersonal functioning in treatment for adolescent depression.	Child & Adolescent Mental Health	22	2	96-99	10.1111/camh.12176
McMakin D.L.; Olino T.M.; Porta G.; Dietz L.J.; Emslie G.; Clarke G.; Wagner K.D.; Asarnow J.R.; Ryan N.D.; Birmaher B.; Shamseddeen W.; Mayes T.; Kennard B.; Spirito A.; Keller M.; Lynch F.L.; Dickerson J.F.; Brent D.A.	2012	Anhedonia predicts poorer recovery among youth with selective serotonin reuptake inhibitor treatment-resistant depression	Journal of the American Academy of Child and Adolescent Psychiatry	51	4	404-411	http://dx.doi.org/10.1016/j.jaac.2012.01.011
Merry, Sally N; Stasiak, Karolina; Shepherd, Matthew; Frampton, Chris; Fleming, Theresa; Lucassen, Mathijs F G	2012	The effectiveness of SPARX, a computerised self help intervention for adolescents seeking help for depression: randomised controlled non-inferiority trial.	BMJ: British Medical Journal (Overseas & Retired Doctors Edition)	344	7857	16-16	10.1136/bmj.e2598
Mufson L.; Dorta K.P.; Wickramaratne P.; Nomura Y.; Olfson M.; Weissman M.M.	2004	A randomized effectiveness trial of interpersonal psychotherapy for depressed adolescents	Archives of General Psychiatry	61	6	577-584	http://dx.doi.org/10.1001/archpsyc.61.6.577
O'Keeffe, S.; Martin, P.; Goodyer, I. M.; Kelvin, R.; Dubicka, B.; Reynolds, S.; Barrett, B.; Byford, S.; Hill, J.; Holland, F.; Midgley, N.; Roberts, C.; Senior, R.; Target, M.; Widmer, B.; Wilkinson, P.; Fonagy, P.	2019	Prognostic Implications for Adolescents With Depression Who Drop Out of Psychological Treatment During a Randomized Controlled Trial	Journal of the American Academy of Child and Adolescent Psychiatry	58	10	983-992	http://dx.doi.org/10.1016/j.jaac.2018.11.019
Parhiala, P.; Ranta, K.; Gergov, V.; Kontunen, J.; Law, R.; La Greca, A. M.; Torppa, M.; Marttunen, M.	2019	Interpersonal counseling in the treatment of adolescent depression: A randomized controlled effectiveness and feasibility study in school health and welfare services	School Mental Health: A Multidisciplinary Research and Practice Journal	.		Not Specified	http://dx.doi.org/10.1007/s12310-019-09346-w
Renaud J.; Brent D.A.; Baugher M.; Birmaher B.; Kolko D.J.; Bridge J.	1998	Rapid response to psychosocial treatment for adolescent depression: A two-year follow-up	Journal of the American Academy of Child and Adolescent Psychiatry	37	11	1184-1190
Rengasamy M.; Mansoor B.M.; Hilton R.; Porta G.; He J.; Emslie G.J.; Mayes T.; Clarke G.N.; Wagner K.D.; Keller M.B.; Ryan N.D.; Birmaher B.; Shamseddeen W.; Asarnow J.R.; Brent D.A.	2013	The bi-directional relationship between parent-child conflict and treatment outcome in treatment-resistant adolescent depression	Journal of the American Academy of Child and Adolescent Psychiatry	52	4	370-377	http://dx.doi.org/10.1016/j.jaac.2013.01.012
Reyes-Portillo, Jazmin A; McGlinchey, Eleanor L; Yanes-Lukin, Paula K; Turner, J. Blake; Mufson, Laura	2017	Mediators of interpersonal psychotherapy for depressed adolescents on outcomes in Latinos: The role of peer and family interpersonal functioning.	Journal of Latina/o Psychology	5	4	248-260	http://dx.doi.org/10.1037/lat0000096
Rohde P.; Lewinsohn P.M.; Seeley J.R.	1994	Response of depressed adolescents to cognitive-behavioral treatment: Do differences in initial severity clarify the comparison of treatments?	Journal of Consulting and Clinical Psychology	62	4	851-854	http://dx.doi.org/10.1037//0022-006X.62.4.851
Rohde P.; Seeley J.R.; Clarke G.N.; Kaufman N.K.; Stice E.	2006	Predicting time to recovery among depressed adolescents treated in two psychosocial group interventions	Journal of Consulting and Clinical Psychology	74	1	80-88	http://dx.doi.org/10.1037/0022-006X.74.1.80
Rohde, Paul; Clarke, Gregory N; Mace, David E; Jorgensen, Jenel S; Seeley, John R	2004	An efficacy/effectiveness study of cognitive-behavioral treatment for adolescents with comorbid major depression and conduct disorder.	Journal of the American Academy of Child and Adolescent Psychiatry	43	6	660-8
Rossello J.; Bernal G.	1999	The efficacy of cognitive-behavioral and interpersonal treatments for depression in Puerto Rican adolescents	Journal of Consulting and Clinical Psychology	67	5	734-745	http://dx.doi.org/10.1037/0022-006X.67.5.734
Sakolsky D.J.; Perel J.M.; Emslie G.J.; Clarke G.N.; Wagner K.D.; Vitiello B.; Keller M.B.; Birmaher B.; Asarnow J.R.; Ryan N.D.; McCracken J.T.; Strober M.J.; Iyengar S.; Porta G.; Brent D.A.	2011	Antidepressant exposure as a predictor of clinical outcomes in the Treatment of Resistant Depression in Adolescents (TORDIA) study	Journal of Clinical Psychopharmacology	31	1	92-97	http://dx.doi.org/10.1097/JCP.0b013e318204b117
Shamseddeen W.; Asarnow J.R.; Clarke G.; Vitiello B.; Wagner K.D.; Birmaher B.; Keller M.B.; Emslie G.; Iyengar S.; Ryan N.D.; McCracken J.T.; Porta G.; Mayes T.; Brent D.A.	2011	Impact of physical and sexual abuse on treatment response in the treatment of resistant depression in adolescent study (TORDIA)	Journal of the American Academy of Child and Adolescent Psychiatry	50	3	293-301	http://dx.doi.org/10.1016/j.jaac.2010.11.019
Shamseddeen W.; Clarke G.; Keller M.B.; Wagner K.D.; Birmaher B.; Emslie G.J.; Ryan N.; Asarnow J.R.; Porta G.; Brent D.A.	2012	Adjunctive sleep medications and depression outcome in the treatment of serotonin-selective reuptake inhibitor resistant depression in adolescents study	Journal of Child and Adolescent Psychopharmacology	22	1	29-36	http://dx.doi.org/10.1089/cap.2011.0027
Shamseddeen W.; Clarke G.; Wagner K.D.; Ryan N.D.; Birmaher B.; Emslie G.; Asarnow J.R.; Porta G.; Mayes T.; Keller M.B.; Brent D.A.	2011	Treatment-resistant depressed youth show a higher response rate if treatment ends during summer school break	Journal of the American Academy of Child and Adolescent Psychiatry	50	11	1140-1148	http://dx.doi.org/10.1016/j.jaac.2011.07.022
Simons A.D.; Marti C.N.; Rohde P.; Lewis C.C.; Curry J.; March J.	2012	Does homework "matter" in cognitive behavioral therapy for adolescent depression?	Journal of Cognitive Psychotherapy	26	4	390-404	http://dx.doi.org/10.1891/0889-8391.26.4.390
Smith P.; Scott R.; Eshkevari E.; Jatta F.; Leigh E.; Harris V.; Robinson A.; Abeles P.; Proudfoot J.; Verduyn C.; Yule W.	2015	Computerised CBT for depressed adolescents: Randomised controlled trial	Behaviour Research and Therapy	73		104-110	http://dx.doi.org/10.1016/j.brat.2015.07.009
Spirito A.; Abebe K.Z.; Iyengar S.; Brent D.; Vitiello B.; Clarke G.; Wagner K.D.; Asarnow J.; Emslie G.; Keller M.	2009	Sources of Site Differences in the Efficacy of a Multisite Clinical Trial: The Treatment of SSRI-Resistant Depression in Adolescents	Journal of Consulting and Clinical Psychology	77	3	439-450	http://dx.doi.org/10.1037/a0014834
Vitiello B.; Emslie G.; Clarke G.; Wagner K.D.; Asarnow J.R.; Keller M.B.; Birmaher B.; Ryan N.D.; Kennard B.; Mayes T.L.; DeBar L.; Lynch F.; Dickerson J.; Strober M.; Suddath R.; McCracken J.T.; Spirito A.; Onorato M.; Zelazny J.; Porta G.; Iyengar S.; Brent D.A.	2011	Long-term outcome of adolescent depression initially resistant to selective serotonin reuptake inhibitor treatment: A follow-up study of the TORDIA sample	Journal of Clinical Psychiatry	72	3	388-396	http://dx.doi.org/10.4088/JCP.09m05885blu
Von Knorring A.-L.; Olsson G.I.; Thomsen P.H.; Lemming O.M.; Hulten A.	2006	A randomized, double-blind, placebo-controlled study of citalopram in adolescents with major depressive disorder	Journal of Clinical Psychopharmacology	26	3	311-315	http://dx.doi.org/10.1097/01.jcp.0000219051.40632.d5
Wagner KD; Ambrosini P; Rynn M; Wohlberg C; Yang R; Greenbaum MS; Childress A; Donnelly C; Deas D; Wagner, Karen Dineen; Ambrosini, Paul; Rynn, Moira; Wohlberg, Christopher; Yang, Ruoyong; Greenbaum, Michael S; Childress, Ann; Donnelly, Craig; Deas, Deborah	2003	Efficacy of sertraline in the treatment of children and adolescents with major depressive disorder: two randomized controlled trials.	JAMA: Journal of the American Medical Association	290	8	1033-1041
Waldron, E. M.; Howard, K. R.; Reinecke, M. A.	2019	The long-term effect of trauma history on adolescent depression treatment	Psychological trauma : theory, research, practice and policy	11	7	751-759	http://dx.doi.org/10.1037/tra0000457
Wilkinson P.; Dubicka B.; Kelvin R.; Roberts C.; Goodyer I.	2009	Treated depression in adolescents: Predictors of outcome at 28 weeks	British Journal of Psychiatry	194	4	334-341	http://dx.doi.org/10.1192/bjp.bp.108.052381
Woldu, Hiwot; Porta, Giovanna; Goldstein, Tina; Sakolsky, Dara; Perel, James; Emslie, Graham; Mayes, Taryn; Clarke, Greg; Ryan, Neal D; Birmaher, Boris; Wagner, Karen Dineen; Asarnow, Joan Rosenbaum; Keller, Martin B; Brent, David	2011	Pharmacokinetically and clinician-determined adherence to an antidepressant regimen and clinical outcome in the TORDIA trial.	Journal of the American Academy of Child and Adolescent Psychiatry	50	5	490-8	https://dx.doi.org/10.1016/j.jaac.2011.01.018
Young J.F.; Mufson L.; Davies M.	2006	Impact of comorbid anxiety in an effectiveness study of interpersonal psychotherapy for depressed adolescents	Journal of the American Academy of Child and Adolescent Psychiatry	45	8	904-912	http://dx.doi.org/10.1097/01.chi.0000222791.23927.5f
Zisk, A.; Abbott, C. H.; Bounoua, N.; Diamond, G. S.; Kobak, R.	2019	Parent-teen communication predicts treatment benefit for depressed and suicidal adolescents	Journal of Consulting and Clinical Psychology	87	12	1137-1148	http://dx.doi.org/10.1037/ccp0000457

## Sheet: S3 Baseline Predictors-Expanded
eTable 3. Detailed Coding of Variables Tested as Baseline Predictors of Depression Outcomes
	BASELINE PREDICTORS
NUMBER CODE: 1=Tested, no association found 2=Significant on univariate, dropped on multivariate 3=Significant on univariate, no multivariate reported 4=Significant, survive multivariate analysis ^=positive association between variable and higher risk of depressive symptoms at endpoint v= negative asssociation between variable and higher risk of depressive symptoms at endpoint ~= direction of ass…							Summary COLOUR CODE: Green = At least one multivariate analysis showed a significant association between baseline variable and endpoint depressive symptoms (i.e. number code of "4" on ≥1 analysis) Yellow= At least one univariate analysis showed a signficant association between baseline variable and endpoint depressive symptoms, unchallenged by multivariate analysis. Orange =At least one unvariate…
		Combination treaments																												Psychotherapy Studies
	Key Study/ Intervention	TADS (Fluoxetine and CBT)														TORDIA (SSRI/SNRI and CBT)												ADAPT (SSRI, CBT)	REBT	Mufson's study (IPT)					Brent's Study (CBT, Family, Supportive)								IMPACT			Bolton et al 2007			ABFT
	Sample Size	N=439														N=334												N=208	N=88	N=63					N=107								N=465			N=314			N=66
	Year	2006	2006	2007	2009	2009	2009	2009	2010	2010	2011	2012	2019	2019		2008	2009	2009	2009	2011	2011	2011	2012	2012	2013	2013		2009	2015	2004	2006	2010	2011		1997	1998	1998	2000	2004	2004	2014		2017	2019		2007	2012		2012
	Authors	Kennard et al	Curry et al	Herman et al	Kratochvil et al	Lewis et al	Jacobs et al	Feeny et al	Amaya et al	Becker-Weidman et al	Curry et al	Simons et al	Waldron et al	Gunlicks-Stoessel et al.	OVERALL TADS	Brent et al	Goldstein et al	Asarnow et al	Spirito et al.	Shamseddeen et al(a)	Vitiello et al	Shamsedeen et al (b)	McMakin et al	Maalouf et al	Mansoor et al	Rengasamy et al	OVERALL TORDIA	Wilkinson et al	Iftene et al	Mufson et al	Young et al	Gunlicks-Stoessel et al	Gunlicks-Stoessel et al	OVERALL Mufson	Brent	Renaud et al	Brent et al	Birmaher	Barbe	Barbe	Dietz et al	OVERALL Brent	Goodyer	Davies et al	OVERALL IMPACT	Bolton et al	Betancourt	OVERALL Uganda Study,	Diamond
	Baseline Variable
	Demographics
	Female sex/gender	1	1						1						1,1,1			1	1		1			1			1,1,1,1	1								1	1	1				1					4v	4v
	Older age	1	4^												1,4^			1	1		1	4v (combo group only)		1		1	1,1,1,1,1,4v	1		4v				4v		1	1	1				1
	Race/Ethnicity													1	1			1	1		1			1			1,1									1	1	1				1
Socioeconomic Status	Socioeconomic Status													1	1				1								1									1	1	1				1
	family income		1												1			1			1			1			1,1,1	1
	income-to-needs ratio
	SUMMARY Socioeconomic status		1											1	1,1			1	1		1			1			1,1,1,1	1								1	1	1				1,1,1
	Rurality
BMI/ Weight	body-mass index																								1
	weight
	SUMMARY BMI/weight																								1		1
	LGBTQ status (self-identification as Lesbian, Gay, Bisexual, Transgender or Queer)
	Parental Education																	1						1			1,1
Single parent household	Living with 2 biological parents																											1								3~						3~
	living with mother only																											1
	living with father only																											1
	"family constellation"																																				1					1
	SUMMARY Single parent household																											1,1,1														1,3~
	Clinical Profile
Depression Symptom Severity	Childhood Depression Rating Scale - Revised (CDRS-R)	3^													3^			3^			2^		4^	4^			2^,3^,4^,4^	4^
	Mood and Feelings Questionnaire (MFQ)																											3^
	Hamilton Depression Rating Scale Revised (HDRS-R)																															4~	1: ROC analysis	1,4~							.
	Beck Depression Inventory (BDI; original)															4^		4^			4^	4^(combo group only)		2~		1	1,2~,4^,4^,4^,4^,4^									3^	4^	2^	1			1,2^,3^,4^
	Beck Depression Inventory -II (BDI-II)
	Montgomery-Asperg Depression Rating Scale (MADRS)
	Kiddie Schedule for Affective Disorders and Schizophrenia - 13-item Depression Subscale (Dep-13)																																			1	1	4^	1			1,1,1,4^
	Clinical Global Impression - Severity subscale (CGI-S)	1	4~												1,4~						4^					1	1,4^
	Acholi Psychosocial Assessment Instrument (APAI)																																													1	4^	1,4^
	"Severity Index" - Study-specific composite outcome of severity											.
	SUMMARY Depression symptom severity	3^,1	4~												1,3^,4~	4^		3^,4^			2^,4^,4^	4^	4^	2~,4^		1,1	1,1,2~,3^,4^,4^,4^,4^,4^,4^,4^,4^	3^,4^						1,4~		1,3^	1,4^	2^,4^	1,1			1,1,1,1,2^,3^,4^,4^				1	4^	1,4^
Duration of Depression	Duration of baseline Major Depressive Episode	1	4^												1,4^			2^			4^			2^			1,2^,4^									1	1	1	1			1
	"chronic depression"																		1								1
	Longer Duration of index Major Depressive Episode																		4^								4^
	SUMMARY Duration of depression														1,4^			2^	1,4^		4^						1,2^,2^,4^,4^	1														1,1,1,1
Age of Onset	Later Age of onset of current Major Depressive Episode																							1			1											1				1
	Age of onset of any depression																							1		1	1,1										1		1			1
	SUMMARY Age of onset of depression																							1		1	1,1,1															1,1
Number of previous episodes	Current episode Is the first episode	1													1
	Number of depressive episodes
	SUMMARY Number of previous episodes	1													1
	Comorbid dysthymia at baseline		1												1							1 (combo group only)		1			1,1 (combo group only)									1						1
	Sleep Disturbance																												1
	Depressive symptom clusters																											2^
Low Mood	DSM-IV low mood (on Kiddie Schedule of Affective Disorders and Schizophrenia; KSADS)																											1
	CDRS-R dimension mood																						2^				2^
	SUMMARY Low mood																										2^	1
Anhedonia*	DSM-IV anhedonia (on KSADS)																											1
	CDRS-R dimension anhedonia																						4^				4^
	SUMMARY Anhedonia																										4^	1
	DSM-IV guilt (KSADS)																											2^
	DSM-IV appetite disturbance (KSADS)																											1
	DSM-IV energy disturbance (KSADS)																											1
	DSM-IV concentration (KSADS)																											1
	DSM-IV psychomotor (KSADS)																											1
	CDRS-R dimension somatic																						2^				2^
	CDRS-R dimension observed																						3^				3^
	Melancholic features		4^												4^
Hopelessness	DSM-IV - hopelessness (KSADS)																											2^
	Beck Hopelessness Scale		4^ (dichotomized ≤9, >9)								1				1,4^			2^	4^	.	4^	1 (combo group only)		2^		1	1,1,2^,2^,4^,4^									3^	4^	1	1		3~	1,1,3~,3^,4^
	SUMMARY Hopelessness														1,4^			2^	4^	.	4^	1 (combo group only)		2^		1	1,1,2^,2^,4^,4^	2^								3^	4^	1	1		3~	1,1,3~,3^,4^
Suicidal Ideation	Suicidal Ideation Questionnaire - Junior		4^ (dichotomized at <31, ≥31)					.							4^			2^		.		1 (combo group only)		2^		1	1,1,2^,2^
	KSADS suicidal ideation																																			1	1		1			1,1,1
	Suicidality: BDI-II item 9≥3																		3^								3^
	Suicidal ideation at baseline unique measure											.
	Current suicidal ideation with a plan																																						1			1
	Lifetime history of suicidal ideation with a plan																																						2^ for MDD diagnosis at end of t (1 for some outcomes)			2^
	CDRS-R "morbid thinking" dimension																						3^				3^
	SUMMARY Suicidal ideation														4^			2^	3^			1	3^			1	1,1,2^,2^,3^,3^	4^								1	1		1,1,2^			1,1,1,1,2^
	Lifetime history of suicide attempts																				1	1 (combo group only)		1		1	1,1,1,1																	1	1
NSSI	Lifetime history of Non-suicidal self-injury (NSSI)																					1 (combo group only)		2^		1	1,1,2^																	1	1
	NSSI at baseline																	4^									4^
	NSSI - time frame unclear																				2^						2^
	SUMMARY Non-suicidal self-injury																										1,1,2^,2^,4^																		1
Comorbidities/ General Psychopathology	Number of comorbid disorders		4^ (dichomotized ≤1, >1)												4^			1		.							1
	Number of comorbid disorders (KSADS)																											4^										1				1		4^	4^
	Child Behaviour Checklist (CBCL)- total problems score
	SUMMARY Overall Psychopathology (global measure of current mental health status, psychiatric diagnoses)														4^												1	4^														1			4^
Anxiety	"Anxious" Class on Latent class analysis			3v (relative to disruptive classes)								.			3v
	Revised Children's Manifest Anxiety Scale.																																											1	1
	Comorbid anxiety disorder		4^												4^			1	1		1			2^			1.2^	2^								1	2^					2^
	Probable Generalized Anxiety Disorder on Diagnostic Interview Schedule for Children Predictive Scales																														1			1
	Probable Social phobia on Diagnostic Interview Schedule for Children Predictive Scales																														1			1
	Probable Panic disorder on Diagnostic Interview Schedule for Children Predictive Scales																														1			1
	Probably Anxiety disorder (any) on Diagnostic Interview Schedule for Children Predictive Scales																														4^			4^
	Screen for child anxiety related disorders																							2^			2^
	Specific phobia diagnosis																											2^
	SUMMARY Anxiety symptoms														3v,4^												1,2^,2^	2^	2^,2^					1,1,1,4^								1,2^			1
	Attention Deficit Hyperactivity Disorder (ADHD)				1										1	1								1			1,1	1
	Comorbid disruptive behaviour disorder/symptoms		1	3^ (relative to anxious class without disruptive behaviour)											1,3^			1			1			1		1	1,1,1,1	1								1						1
	Eating disorder																											1
	Manic Symptoms (Mania Rating Scale as part of KSADS)																							4^			4^
	Psychotic symptoms (KSADS)																																											1	1
Obsessive Symptoms	Leyton Obsessional Inventory																																											1	1
	Obsessive Compulsive Disorder diagnosis																							1			1	4^
	SUMMARY Obsessive-Compulsive Symptoms																							1			1	4^																	1
Substance Use	Drug Use-related Impairment scale (DUSI)																1							1			1,1
	Frequency of Substance Use																1										1
	Alcohol or Drug Use (unclear measure)																	1			4^					1	1,1,4^
	Substance Use Disorder diagnosis																							1			1
	SUMMARY Substance Use																										1,1,1,1,1,1,4^
Medication History	Few months of Selective Serotonin Reuptake Inhibitor (SSRI) prior to enrollment																	4v									4v
	Antidepressant medication at baseline
	SUMMARY Medication History																										4v
	Number of adverse predictors																																				3^					3^
	Psychosocial Context
General Functional Impairment	Impairment on Children's Global Assessment Scale	1	4^												1,4^			4^			2^	1 (combo group only)		4^			1,2^,4^,4^								1(dichotomized at <60)		1	1	1			1
	Social adjustment scale - Friends subscale																															4^		4^
	Social adjustment scale - School subcale																			1							1					1		1
	Social adjustment scale - Dating subscale																															1		1
	Overall Social adjustment scale
	Health of the Nation Outcome Scales for Children and Adolescents (HONOSCA)																																											1	1
	SUMMARY General Functional Impairment														1,4^												1,1,2^,4^,4^	3^						1,1,4^								1,1,1,1			1
Treatment Expectations	Positive expectations of Cognitive Behavioral Therapy (CBT treatment).											4~			4~
	Adolescent treatment expectancy		4~												4~																				1							1
	Parental treatment expectancy		1												1																				1							1
	SUMMARY Treatment Expectations														1,4~,4~																											1,1
Caregiver Psychopathology	Parental Substance use																																			3~						3~
	Father with anxiety																																			3~						3~
	Maternal psychopathology																																					1				1
	Paternal psychopathology																																					1				1
	Maternal Depression (BDI)																																								1	1
	Parental Depression (BDI)		1												1
	SUMMARY Caregiver Psychopathology														1													1,1								3~,3~		1,1			1	1,1,1,3~,3~
Family Functioning	Adolescent-rated Conflict Behavior Questionnaire (CBQ-A; in relation to mother)																									2^	2^					4^		4^
	CBQ-A (relationship not specified)								1		1				1,1			4^	4^		2^			2^		2^	2^,2^,2^,4^,4^										1	4^				1,4^
	Each of CBQ-A subscales							1							1
	Parent-rated Conflict Behavior Questionnaire (CBQ-P)		1								1				1,1									1			1										1					1
	Social adjustment scale - Family subscale																															1		1
	Adolescent-rated family functioning (Self-Report of Family Functioning)
	Parent-rated family functioning (Self-Report of Family Functioning)
	Lower Cooperative Communication (youth-parent; video ratings)
	Family Cohesion as per Family Enviornment Scale
	McMaster Family Assessment Device (MFAD) -overall score		1												1																						1					1
	MFAD-General Functioning																																					1				1
	MFAD-Roles																																					1				1
	MFAD-Affective Involvement																																					2^				2^
	MFAD-Affective Responsiveness																																					1				1
	MFAD-Behaviour Control																																					1				1
	MFAD-Problem-solving																																					1				1
	MFAD-Communication																																					1				1
	Family Assessment Measure- Adolescent Rated							1							1
	Family Assessment Measure - Parent-rated							1							1
	Issues checklist - adolescent rated							1							1
	Issues checklist - parent rated							4^							4^
	SUMMARY Family functioning														1,1,1,1,1,1,1,1,1,4^												1,2^,2^,2^,2^,4^,4^,							1,4^								1,1,1,1,1,1,1,1,1,2^,4^
	Family History of Depression
Trauma/ Childhood adversity	History of abuse																	1			1						1														1	1
	History of trauma												1
	Abduction history																																														4^
	History of physical abuse																					4^ (combo group only)					4^
	History of sexual abuse																					1					1													1		1							1
	Interaction term for abduction and gender																																														4~
	Post-traumatic stress disorder (PTSD) diagnosis.															1						4v (combo group only - counter intuitive)					1,4v
	SUMMARY Trauma/ Childhood adversity														1												1,1,1,1,4v,4^															1,1					4^,4	4^,4~	1
Stressors in past 6 months	Loss by death																											1
	Loss of pet																											1
	Loss by moving																											1
	Danger to others																											1
	Danger to self																											2^
	Disappointments																											2^
	Total number of unpleasant life events																											2^
	At least one unpleasant life event																											4^
	SUMMARY Recent Stressful Events																											1,1,1,1,2^,2^,2^,4^
Psychological Factors	Precontemplative stage of change					1									1
	Contemplative stage of change					1									1
	Maintenance stage of change					1									1
	Action stage of change (higher scores)					3v									3v																							2^				2^
	"Areas of Change" Questionnaire (desire for relationship change)																																				1					1
	Children's Negative Cognitive Error Questionnaire		1 (dichotomized at ≥63)								1				1					.																1	4^	1			1	1,1,1,4^
	Dysfunctional Attitudes
	Baseline perfectionism - measured from subscale of the Dysfunctional Attitudes Scale (DAS)						3^					.			3^
	Automatic Thoughts Questionnaire (negative thought patterns)
	Classes based on: negative unrealistic cognitions (CNCE; DAS; CASQ; CTI-self; CTI-world); interpersonal relationship difficulties (FAM; CBQ; ICA)											.		1	1
	Self-criticism/identity (Depressive Experiences Questionnaire)																																										1		1
	Dependency/relatedness (Depressive Experiences Questionnaire)																																										1		1
	Rumination Response Style (RRS)																																										1		1
	Difficulties in Emotion Regulation Scale (DERS)
	Life Orientation Test-Revised (optimism)
	Interpersonal Needs Questionnaire - Thwarted belongingness subscale
	Interpersonal Needs Questionnaire - Burdensomeness subscale
	SUMMARY Psychological Factors														1,1,1,1,1,1,3^,3v																											1,1,1,1,4^			1,1,1
Coping/ Problem-solving	Social Problem-solving Inventory - Rational problem-solving subscale;									1					1
	Social Problem-solving Inventory - Rational problem-solving impulsivity/carelessness subscale									1		.			1
	Social Problem-Solving Inventory - Negative Problem Orientation				.					4^ (adjusted for baseline depression)					4^
	Social Problem-Solving Inventory - Positive Problem Orientation									4v					4v
	Social Problem-Solving Inventory - Avoidance Subscale									4^					4^
	Coping skills (assessed via 17 items, see Rohde, Lewinsohn, Tilson, & Seeley, 1990)											.
	Pleasant Activity Frequency
	SUMMARY Coping/Problem-solving approach														1,1,4^,4v,4^
	Verbal Intelligence		1												1
	Latitude of intervention site (seasonal affective disorder)																			1							1
Knowledge about Depression	Pre-raw knowledge score
	Pre-weighted knowledge score
	SUMMARY Pre-Treatment Depression Knowledge Score
[truncated: 16 more columns]

## Sheet: S4 Baseline Predictors-Compact
eTable 4. Coding Results Aggregated by Trial and by Variable Domain Tested as Baseline Predictors of Depression Outcome
NUMBER CODE: 1=Tested, no association found 2=Significant on univariate, dropped on multivariate 3=Significant on univariate, no multivariate reported 4=Significant, survive multivariate analysis ^=positive association between variable and higher risk of depressive symptoms at endpoint v= negative asssociation between variable and higher risk of depressive symptoms at endpoint ~= direction of ass…							Summary COLOUR CODE: Green = At least one multivariate analysis showed a significant association between baseline variable and endpoint depressive symptoms (i.e. number code of "4" on ≥1 analysis) Yellow= At least one univariate analysis showed a signficant association between baseline variable and endpoint depressive symptoms, unchallenged by multivariate analysis. Orange =At least one unvariate…
	Combination treaments				Psychotherapy Studies												Medication Studies						Service Delivery
Key Study/ Intervention	TADS (Fluoxetine and CBT)	TORDIA (SSRI/SNRI and CBT)	ADAPT (SSRI, CBT)	REBT	Mufson's study (IPT)	Brent's Study (CBT, Family, Supportive)	IMPACT	Bolton et al 2007	ABFT	2019 ABFT: Diamond	CBT	CBT	Education	C-CBT	IPC	C-CBT	Fluoxetine	Paroxetine	Sertraline	Citalopram	Paroxetine	Fluoxetine	Collaborative Care
Sample Size	N=439	N=334	N=208	N=88	N=63	N=107	N=465	N=314	N=66	N=120	N=115	N=93	N=121	N=216	N=55	N=70	N=97	N=121	N=199	N=244	N=107	N=175	N=138
Year			2009	2015					2012		1994	2006	2019	2019	2019	2019	2002	2003	2003	2006	2006	2012	2018
Authors	OVERALL TADS	OVERALL TORDIA	Wilkinson et al	Iftene et al	OVERALL Mufson	OVERALL Brent	OVERALL IMPACT	OVERALL Uganda Study	Diamond	OVERALL Diamond et al	Rohde	Rhode	Bernal	Martinez	Parhiala	Berg	Emslie	Braconnier et al	Wagner	Von Knorring et al	Emslie	Emslie	Martinez
Baseline Variable ("SUMMARY"= derived from aggregation of various sources)
Demographics
Female sex/gender	1,1,1	1,1,1,1	1			1		4v		1,1	1	1							1	1	1	main effect - but results available for only when children included in sample	1
Older age	1,4^	1,1,1,1,1,4v	1		4v	1				1,2^		1								1			1
Race/Ethnicity	1	1,1				1				1,1		1											1
SUMMARY Socioeconomic status	1,1	1,1,1,1	1			1,1,1				1,1
Rurality																							1
SUMMARY BMI/weight		1																		1,1
LGBTQ status										1
Parental Education		1,1
SUMMARY Single parent household			1,1,1			1,3~
Clinical Profile
SUMMARY Depression symptom severity	1,3^,4~	1,1,2~,3^,4^,4^,4^,4^,4^,4^,4^,4^	3^,4^		1,4~	1,1,1,1,2^,3^,4^,4^		1,4^		2^		1	3v	1				4~				4~	4v
SUMMARY Duration of depression	1,4^	1,2^,2^,4^,4^	1			1,1,1,1
SUMMARY Age of onset of depression		1,1,1				1,1						2v
SUMMARY Number of previous episodes	1											1
Comorbid dysthymia at baseline	1	1,1 (combo group only)				1
Sleep Disturbance				1
Depressive symptom clusters			2^
SUMMARY Low mood		2^	1
SUMMARY Anhedonia		4^	1
DSM-IV guilt			2^
DSM-IV appetite disturbance			1
DSM-IV energy disturbance			1
DSM-IV concentration			1
DSM-IV psychomotor			1
CDRS-R dimension somatic		2^
CDRS-R dimension observed		3^
Melancholic features	4^
SUMMARY Hopelessness	1,4v	1,1,2^,2^,4^,4^	2^			1,1,3~,3^,4^						2^
SUMMARY Suicidal ideation	4^	1,1,2^,2^,3^,3^	4^			1,1,1,1,2^				4^		4^
Lifetime history of suicide attempts		1,1,1,1					1			1
SUMMARY Non-suicidal self-injury		1,1,2^,2^,4^					1			4^
SUMMARY Overall Psychopathology	4^	1	4^			1	4^					4^									1
SUMMARY Anxiety symptoms	3v,4^	1,2^,2^	2^	2^,2^	1,1,1,4^	1,2^	1			2^		1			1
ADHD	1	1,1	1									2^
Comorbid disruptive behaviour disorder/symptoms	1,3^	1,1,1,1	1			1
Eating disorder			1
Manic Symptoms		4^
Psychotic symptoms							1
SUMMARY Obsessive-Compulsive Symptoms		1	4^				1
SUMMARY Substance Use		1,1,1,1,1,1,4^										1
SUMMARY Medication History		4v								1
Psychosocial Context
SUMMARY General Functional Impairment	1,4^	1,1,2^,4^,4^	3^		1,1,4^	1,1,1,1	1					1,2^
SUMMARY Treatment Expectations	1,4~,4~					1,1
SUMMARY Caregiver Psychopathology	1		1,1			1,1,1,3~,3~
SUMMARY Poor Family functioning	1,1,1,1,1,1,1,1,1,4^	1,2^,2^,2^,2^,4^,4^,			1,4^	1,1,1,1,1,1,1,1,1,2^,4^				1,1,1,4v		2v
Family History of Depression																	1
SUMMARY Trauma/ Childhood adversity	1	1,1,1,1,4v,4^				1,1		4^,4~	1
SUMMARY Recent Stressful Events			1,1,1,1,2^,2^,2^,4^
SUMMARY Psychological Factors	1,1,1,1,1,1,3^,3v					1,1,1,1,4^	1,1,1			1,2^,4v,4^		1,2^
SUMMARY Coping/Problem-solving approach	1,1,4^,4v,4^											1,2v
Verbal Intelligence	1
Latitude of intervention site (seasonal affective disorder)		1
Number of adverse predictors						3^
SUMMARY pre-treatment knowledge about depression																3^,3^

## Sheet: S5 Moderators-Expanded
eTable 5. Detailed Coding of Variables Tested as Moderators of Depression Outcome
	BASELINE EFFECT MODIFIERS/MODERATORS
	Number Code: 1=Tested for moderation, no effect 2=Test for moderation, effect found on univariate analysis, dropped on multivariate analysis. 3=Tested for moderation by stratification only or univariate tests, significant 4=Tested for moderation by interaction term in linear modelling, survived multivariate analysis	Colour Code: Green = At least one siginificant result for an interaction term analysis in multivariate analysis (number code = 4) Yellow = Effect modification by stratification or univariate analysis (number code=3) Orange= Moderation on univariate analysis, dropped on multivariate analysis (number code=2) Red = Tested for effect modification, no effect (number code = 1) Hierarchy if multiple rat…
		Combination Treatment																						Psychotherapy Studies																							Medication Studies
	Key Study/ Intervention	TADS (Fluoxetine, CBT)												TORDIA (SSRI/SNRI, CBT)							ADAPT (SSRI, CBT)			Mufson's Study (IPT)				Brent's Study (CBT, Family, Supportive)						Bolton's Study (IPT group)			Rohde Study (CBT)			CBT	C-CBT	C-CBT	CBT/Reikki	ABFT	Education	IPC	Fluoxetine	Paroxetine	Paroxetine
	Sample Size	N=439												N=336							N=208			N=63				N=107						N=314			N=93			N=115	N=187	N=112	N=188	N=120	N=121	N=55	N=97	N=121	N=275
	Year	2006	2007	2009	2009	2009	2009	2010	2010	2010	2019	2019		2009	2011	2011	2012	2013	2013		2007	2009		2004	2006	2010		1998	1998	2000	2004	2014		2007	2012		2004	2006		1994	2012	2015	2016	2019	2019	2019	2002	2003	2006
	Authors	Curry et al	Herman et al	Kratochvil et al	Lewis et al	Jacobs et al	Feeny et al	Lewis et al	Amaya et al	Becker-Weidman	Waldron et al	Foster et al	OVERALL TADS	Asarnow et al	Vitiello et al	Shamseddeen et al	McMakin et al	Mansoor et al	Rengasamy et al	OVERALL TORDIA	Goodyer	Wilkinson et al	Overall ADAPT	Mufson et al	Young	Gunlicks-Stoessel et al	OVERALL Mufson	Renaud et al	Brent et al	Kolko et al	Barbe et al	Dietz et al	OVERALL Brent	Bolton et al	Betancourt et al	OVERALL Bolton et al,	Rohde et al	Rohde et al	OVERALL Rohde et al	Rohde et al	Merry et al	Smith et al	Charkhandeh et al	Zisk et al	Bernal et al	Parhiala et al	Emslie et al	Braconnier et al	Berard et al
	Baseline Variable
	Basic Demographics
	Older age	1										1	1,1	2						2		1	1	3 older age predicted better response in IPT vs TAU			3		1	1		.	1	1		1		1	1		1	1						2	3
	Female gender/sex	1							4 (interaction with martial discord)			1	1,1,4	1						1		1	1						1	1			1		4	4	1	1	1,1	1	1	1	4				1
Race/ Ethnicity	Race/ethnicity	1										1	1,1	2						2									1				1								1			1
	caucasian/white																																					2	2
	SUMMARY Race/Ethnicity	1										1	1,1	2						2									1				1					2	2		1			1
SES	income-to-needs ratio																																											1
	Income	4										1	1,4	1						1
	SES																												1	1			1,1
	SUMMARY Socioeconomic Status	4										1	1,4	1						1									1	1			1,1											1
	Parent Education													1						1
	Single parent household																													1			1
	BMI category																	1		1
	Clinical Profile
Depression symptom severity	Childhood Depression Rating Scale -Revised (CDRS-R)													2						2	1		1
	Baseline CDRS-R severity category																																								4
	Hamilton Depression Rating Scale (original)																							3; more severe symptoms predicted greater IPT>TAU difference			3					.
	Beck Depression Inventory (original)													4						4									1				1					1	1
	"Severity Index" - Study-specific composite outcome of severity											.																																	1
	Childhood Behaviour Checklist- total problems score																																					1	1
	Clinical Global Impression Scale - Severity subscale (CGI-S)	4										4	4,4
	Kiddie Schedule for Affective Disorders and Schizophrenia - 13-item Depression Subscale (Dep-13)																												1				1
	Kiddie Schedule for Affective Disorders and Schizophrenia - 9-item parent-rated Depression Subscale
	Montgomery Asperg Depression Rating Scale
	Composite Severity Score: "Study-specific composite outcome of severity																																							2
	Mood and Feelings Questionnaire																				1		1
	SUMMARY Depression symptom severity	4										4	4,4							2,4	1,1		1,1										1,1					1,1	1,1	2	4				1
Duration of Depressive Symptoms	Current Major Depressive Episode duration at baseline	1										1	1																1				1
	Chronicity of Depression													1						1
	SUMMARY Duration of symptoms	1											1							1									1				1
	Age of onset of depression																												1				1					1	1
	History of previous episodes (recurrent depression)																																					4	4
	CDRS-R dimension mood																1			1
	CDRS-R dimension anhedonia																1			1
	CDRS-R dimension somatic																1			1
	CDRS-R dimension morbid																1			1
	CDRS-R dimension observed																1			1
	CDRS-R insomnia item ≥4
	Melancholic features	1										1	1,1
Hopelessness	Beck Hopelessness Scale	1											1	2						2										1			1
	Hopelessness											1	1																									1	1
	SUMMARY Hopelessness	1										1	1,1	2						2										1			1					1	1
Suicidal Ideation	Suicidal Ideation Questionnaire -Junior	1										1	1,1	1						1
	Suicidal ideation at baseline; as per (Lewinsohn, Rohde, & Seeley, 1994), defined as the frequency of occurrence of suicidal ideation (e.g., “I thought about killing myself ”) during the past week assessed by four 4-point items ( .85). Dichotomized to ≥2 and <2.																																					1	1
	Life-time history of suicidal ideation with a plan or attempt																														3:overall moderation effect not significant; within NST treatment group comparisons of suicidal vs. non-suicidal youth were significant (SI group did worse).		3									.
	"Suicidality" (unclear how defined)																												1				1
	SUMMARY Suicidal Ideation	1										1	1,1	1						1									1		3		1,3					1	1
	Non-suicidal self-injury (NSSI) present													2						2
	Family History of Depression																																														1
	Number of comorbid disorders	1										1	1,1	4						4		1	1
	Dysthymia	1										1	1
Disruptive Behaviour	Disruptive/Oppositional Classes derived fromLatent Class Analysis		1										1
	Disruptive behaviour disorder	1											1	1						1
	Oppositionality								4				4
	SUMMARY Disruptive Behaviour	1							4				1,1,4	1						1
Anxiety	Anxious classes derived from Latent Class Analysis		1										1
	Anxiety disorder diagnosis	1										1	1,1	2						2									2				2					1	1							1
	Probable Generalized Anxiety Disorder on Diagnostic Interview Schedule for Children Predictive Scales																								1		1
	Probable Social phobia on Diagnostic Interview Schedule for Children Predictive Scales																								1		1
	Probable Panic disorder on Diagnostic Interview Schedule for Children Predictive Scales																								4		4
	Probably Anxiety disorder (any) on Diagnostic Interview Schedule for Children Predictive Scales																								3		3
	SUMMARY Anxiety	1	1									1	1,1,1	2						2							1,1,3,4		2				2					1	1							1
	ADHD			4								1	1,4	2						2																		1	1
Substance Use	Substance Use													1						1
	Substance Use Disorder Diagnosis																																					1	1
	SUMMARY Substance Use													1						1																		1	1
	Psychosocial Context
General Functioning	Impairment on Children's Global Assessment Scale	1										1	1,1	1						1				3; more impairment predicted greater IPT>TAU difference			3		1			.	1					1	1
	Social adjustment scale - Friends subscale																									4	4
	Social adjustment scale - School subscale																									1	1
	Social adjustment scale - Dating subscale																									1	1
	Social Adjustment Scale (overall)																																					1	1
	SUMMARY General Functioning	1										1	1,1	1						1				3		1,1,4	1,1,3,4						1					1,1	1,1
Family Functioning	Social adjustment scale - Family subscale																									1	1
	Adolescent-rated Conflict Behavior Questionnaire (CBQ-A)	1										1	1,1	1					1	1,1						4	4		1	1			1,1
	Parent-rated Conflict Behavior Questionnaire (CBQ-P)	1					1						1,1						1	1									1				1
	Marital discord x gender interaction term								4				4
	Marital discord x oppositionality interaction term								4				4
	Adolescent-rated family functioning (Self-Report of Family Functioning)																																											1
	Parent-rated family functioning (Self-Report of Family Functioning)																																											1
	Higher Cooperative Communication (youth-parent; video ratings)																																											1
	Family Cohesion as per Family Enviornment Scale																																					1	1
	McMaster Family Assessment Device																												1	1			1,1
	Family Assessment Measure (MFAD) all subcales - parent-rated						1						1
	Adolescent-rated Family Assessment Measure: Communication subscale						4						4
	Adolescent-rated Family Assessment Measure: Family Involvement						4						4
	Adolescent-rated Family Assessment Measure: Control subscale						4						4
	Adolescent-rated Family Assessment Measure: Values and Norms subscale						4						4
	Adolescent rated subscales of "task accomplishment, role performance, affective expression" on Family Assessment Measure						1						1
	Issues checklist -adolescent rated						1						1
	Issues checklist -parent rated						1						1
	SUMMARY Family Functioning	1,1					1,1,1,1,4,4,4,4		4,4			1	1,1,1,1,1,1,1,4,4,4,4,4,4	1					1,1	1,1,1							1,4		1,1,1	1,1			1,1,1,1,1					1	1					1,1,1
Caregiver Psychopathology	Caregiver Depression											1	1
	Maternal Depression (BDI)																												4				4
	Parental Beck Depression Inventory-II	1											1
	SUMMARY Caregiver Psychopathology	1										1	1,1																				4
Trauma/ Childhood Adversity	Trauma
	"History of Abuse"													4	4					4,4
	History of trauma							4			4		4,4															1					1
	Physical abuse							1					1			4				4
	Sexual abuse history															1				1
	Absence of physical abuse or sexual abuse															4				4
	Sexual abuse +/- physical abuse							1					1
	Duration of time at refugee camp																																	1		1
	Abduction history																																	1	4	1,4
	Childhood trauma (categorical: NT: no trauma; TNA: trauma but no abuse; CSA: childhood sexual abuse or both sexual and physical abuse; PA: physical abuse and/or victim of a violent crime)											4	4
	Interaction term for abduction and gender																																		4	4
	SUMMARY Trauma/ Childhood Adversity							1,1,4			4	4	1,1,4,4,4	4	4	1,4,4				1,4,4,4,4								1					1	1,1	4,4	1,1,4,4											1
Psychological Factors	Precontemplative stage of change				1								1
	Contemplative stage of change				1								1
	Maintenance stage of change				1								1
	Action stage of change (higher scores)				1								1
	Areas of Change Questionnaire																												1	1			1,1
	Dysfunctional Attitudes Scale																																					1	1
	Perfectionism - measured from subscale of DAS					1							1
	Automatic Thoughts Questionnaire (negative thought patterns)																																					1	1
	Children's Negative Cognitive Error Questionnaire	4										1	1,4																1	1			1,1
	SUMMARY Psychological Factors	4				1						1	1,1,1,1,1,1,4																1,1	1,1			1,1,1,1					1,1	1,1
Coping/ Problem-solving	Positive problem orientation,									1			1
	Negative problem orientation,									1			1
	Avoidant problem orientation style,									1			1
	Impulsiveness problem orientation style,									1			1
	Rational problem-solving style									1			1
	Pleasant Events Frequency																																					1	1
	Coping skills (assessed via 17 items, see Rohde, Lewinsohn, Tilson, & Seeley, 1990)																																					4	4
	SUMMARY Coping/Problem-Solving																																					1,4	1,4
	Verbal intelligence, (vocabulary subtest of WISC)	1										1	1
Treatment Expectations	Parents' treatment expectaitons,	1										1	1,1
	Adolescent treatment expectations	1										4	1,4
	SUMMARY Treatment Expectations	1,1										1,4	1,1,1,4
Medication History	Monnths of SSRI prior to enrollment													2						2
	Antidepressant medication at baseline																																											1
	SUMMARY Medication History													2						2																								1
	Setting (school, non-school)																																								1
	Referral source											1	1
	Number of adverse predictors																												3				3
	Therapist factors (age, gender, years experience)																													1			1
[truncated: 4 more columns]

## Sheet: S6 Moderators-Compact
eTable 6. Coding Results Aggregated by Trial and by Variable Domain Tested as Moderators of Depression Outcome
BASELINE EFFECT MODIFIERS/MODERATORS
Number Code: 1=Tested for moderation/effect modification, no effect 2=Tested for effect modification by stratification only or univariate tests, significant 3=Tested for moderation by interaction term in linear modelling, survived multivariate analysis	Colour Code: Green = At least one siginificant result for an interaction term analysis in multivariate analysis (number code = 4) Yellow = Effect modification by stratification or univariate analysis (number code=3) Orange= Moderation on univariate analysis, dropped on multivariate analysis (number code=2) Red = Tested for effect modification, no effect (number code = 1) Hierarchy if multiple rat…
	Combination Treatment			Psychotherapy Studies											Medication Studies
Key Study/ Intervention	TADS (Fluoxetine, CBT)	TORDIA (SSRI/ SNRI, CBT)	ADAPT (SSRI, CBT)	Mufson's Study (IPT)	Brent's Study (CBT, Family, Supportive)	Bolton's Study (IPT group)	Rohde Study (CBT)	CBT	C-CBT	C-CBT	CBT/Reikki	ABFT	Education	IPC	Fluoxetine	Paroxetine	Paroxetine	Citalopram	Paroxetine	Fluoxetine	Duloxetine
Sample Size	N=439	N=336	N=208	N=63	N=107	N=314	N=93	N=115	N=187	N=112	N=188	N=120	N=121	N=55	N=97	N=121	N=275	N=244	N=107	N=175	N=271
Year								1994	2012	2015	2016	2019	2019	2019	2002	2003	2006	2006	2006	2012	2014
Authors	OVERALL TADS	OVERALL TORDIA	Overall ADAPT	OVERALL Mufson	OVERALL Brent	OVERALL Bolton et al	OVERALL Rohde et al	Rohde et al	Merry et al	Smith et al	Charkhandeh et al	Zisk et al	Bernal et al	Parhiala et al	Emslie et al	Braconnier et al	Berard et al	Von Knorring et al	Emslie et al	Emslie et al	Emslie et al
Baseline Variable ("SUMMARY"= derived from aggregation of various sources)
Basic Demographics
Older age	1,1	2	1	3	1	1	1		1	1						2	3
Female sex	1,1,4	1	1		1	4	1,1	1	1	1	4				1				1		4
SUMMARY White Race/Ethnicity	1,1	2			1		2		1			1
SUMMARY Higher Socioeconomic Status	1,4	1			1,1							1
Parent Education		1
Single parent household					1
BMI Category		1
Clinical Profile
SUMMARY Depression symptom severity	4,4	2,4	1,1		1,1		1,1	2	4				1					1,1
SUMMARY Duration of symptoms	1	1			1
Age of onset of depression					1		1
History of previous episodes (recurrent depression)							4
CDRS-R dimension mood		1
CDRS-R dimension anhedonia		1
CDRS-R dimension somatic		1
CDRS-R dimension morbid		1
CDRS-R dimension observed		1
CDRS-R insomnia item ≥4																				4
Melancholic features	1,1
SUMMARY Hopelessness	1,1	2			1		1
SUMMARY Suicidal Ideation	1,1	1			1,3		1
NSSI present		2
Family History of Depression															1
Number of comorbid disorders	1,1	4	1																1
Dysthymia	1
SUMMARY Disruptive Behaviour	1,1,4	1
SUMMARY Anxiety	1,1,1	2		1,1,2,4	2		1							1
ADHD	1,4	2					1
SUMMARY Substance Use		1					1
Psychosocial Context
SUMMARY General Functioning	1,1	1		1,1,2,4	1		1,1
SUMMARY Impaired Family Functioning	1,1,1,1,1,1,1,4,4,4,4,4,4	1,1,1		1,4	1,1,1,1,1		1					1,1,1
SUMMARY Caregiver Psychopathology	1,1				4
SUMMARY Trauma/ Childhood Adversity	1,1,4,4,4	1,4,4,4,4			1	1,1,4,4									1
SUMMARY Psychological Factors	1,1,1,1,1,1,4				1,1,1,1		1,1
SUMMARY Coping/Problem-Solving							1,4
Verbal intelligence	1
SUMMARY Treatment Expectations	1,1,1,4
SUMMARY Medication History		2										1
Setting (school, non-school)									1
Referral source	1
Number of adverse predictors					3
Therapist factors (age, gender, years experience)					1

## Sheet: S7 Post-Baseline Predictors-Exp
eTable 7. Detailed Coding of Variables Tested as Postbaseline Predictors of Depression Outcome
	POST-BASELINE PREDICTORS
	NUMBER CODE: 1=Tested, no association found 2=Significant on univariate, dropped on multivariate 3=Significant on univariate, no multivariate reported 4=Significant, survive multivariate analysis ^=positive association between variable and higher risk of depressive symptoms at endpoint v= negative asssociation between variable and higher risk of depressive symptoms at endpoint ~= direction of ass…						Summary COLOUR CODE: Green = At least one multivariate analysis showed a significant association between post-baseline variable and endpoint depressive symptoms (i.e. number code of "4" on ≥1 analysis) Yellow= At least one univariate analysis showed a signficant association between post-baseline variable and endpoint depressive symptoms, unchallenged by multivariate analysis. Orange =At least one…
		Combination Studies																			Psychotherapy Trials													Other interventions
		TADS (SSRI, CBT)					TORDIA (SSRI/SNRI, CBT)													Sertraline REBT	Mufson et al 2004 (IPT)			Brent et al 1997 (CBT, Family, Supportive Therapy)			Rohde et al 2004 (CBT)	CBT/IPT	CBT	CBT	Group IPT	IMPACT (CBT,STPP, BPI)	C-CBT	Citalopram	Bright Light Therapy		Collaborative Care
		N=439					N=334														N=63			N=107			N=93	N=71	N=123	N=152	N=314	N=465	N=70	N=244	N=57	N=62	N=138
		2009	2009	2011	2012		2008	2009	2009	2009	2011	2011	2011	2011	2011	2012	2012	2013			2011	2017		1998	2000		2004	1999	1999	2005	2007	2019	2019	2006	2016	2016	2018
	Authors	Kratochvil et al	Kennard et al	Curry et al	Simons et al	OVERALL TADS	Brent et al	Goldstein et al	Spirito	Kennard	Shamseddeen et al	Sakolsky et al	Woldu	Vitiello	Shamsedeen	Maalouf et al	Shamseddeen et al	Mansoor et al	OVERALL TORDIA	Iftene	Gunlicks-Stoessel et al	McGlinchey et al	OVERALL Mufson	Renaud et al	Birmaher et al	OVERALL Brent et al	Rhode et al	Rossello	Clarke,	Clarke	Bolton et al	O'Keefe et al	Berg,	Von Knorring et al	Bogen et al	Gest	Martinez
	Post-Baseline Variable
Homework factors	Percent of sessions where Cognitive Behavioral Therapy (CBT) homework was assigned				1	1
	CBT Full Homework completion				4v	4v
	CBT Full/Partial Homework completion				4v	4v
	SUMMARY Homework Completion					1,4v,4v
Attendance at Psychotherapy	Attendance to CBT				1	1																					1		1
	Attending >9 CBT sessions									4v									4v
	Number of CBT sessions														4v				4v											1
	Attending ≥8 therapy sessions (CBT or Interpersonal Therapy)																											1
	Completion of therapy																								3v	3v						4~
	Number of sessions attended								1										1												3v (did control for site)
	Adjunctive psychotherapy (outside of protocol)						1									3^			1,3^															3	.
	SUMMARY Attendance at psychotherapy					1	1		1	4v					4v				1,1,3^,4v,4v						3v	3v	1	1	1	1	3v	4~		3
	Group facilitator																														1
	Clinician fidelity to CBT protocol								1										1
	Treatment Completion (in all arms)								3v										3v
Therapy Component Exposure	Frequency of Motivational Interviewing Module								3^										3^
	CBT component: General therapy processes									1									1
	CBT component: Emotion regulation module									1									1
	CBT component: Behavioural Activation									1									1
	CBT component: Family Orientation									1									1
	CBT component: Cognitive Restructuring									2									2
	CBT component: Problem Solving									4v									4v
	CBT component: Social skills									4v									4v
	SUMMARY Therapy Component Exposure																		1,1,1,1,2,3^,4v,4v
General Functioning	Social adjustment scale - Friends subscale
	Social adjustment scale - Friends subscale and Family subscale together
	Post-treatment Children's Global Assessment Scale score			3v		3v																			4v	4v
	SUMMARY General Functioning					3v																				4v
Family Functioning	Post-treatment Adolescent-rated Conflict Behavior Questionnaire (CBQ-A)			1		1																			4^	4^
	Post-treatment Parent-rated Conflict Behavior Questionnaire (CBQ-P)			1		1
	Social adjustment scale - Family subscale
	McMaster Family Assessment Device (MFAD)-General Functioning																								2	2
	MFAD-Roles																								2	2
	MFAD-Affective Involvement																								1	1
	MFAD-Affective Responsiveness																								1	1
	MFAD-Behaviour Control																								1	1
	MFAD-Problem-solving																								1	1
	MFAD-Communication																								1	1
	SUMMARY Family Functioning					1,1																				1,1,1,1,1,2,2,4^
Sleep Factors	Greater decrease in Sleep disturbance																					4v	4v
	Change in "Sleep quality" on self-report measure																																		3v	1
	Change in "restorative sleep" on self-report measure																																		3v
	Change in "chronotype" status (morningness-eveningness)																																		3v	1
	Change in "awaking after restorative sleep" on SF measure																																			4v
	Absence of post-treatment sleep disturbance			4v		4v
	SUMMARY Improvement/Good Sleep					4v																4v	4v												3,3,3	1,1,4v
Early Response	Response rate after 2 weeks																							4v		4v
	Early response "reduction of at least 16% by week 4"																				3v		3v
	Short-term treatment responders Clinical Global Impression Scale - Improvement subscale (CGI-I) ≤2 at 12 weeks			3v		3v
	Early Response by 2nd week of therapy																								2	2
	Response at 6 weeks															3v			3v
	SUMMARY Early Response					3v													3v		3v		3v			2,4v
Medication Factors	Nontrazodone sleep medication																1		1
	Trazadone exposure																4^		4^
	Any adjunctive medication for sleep						3^									1			1,3^
	Use of anxiolytics						1									1			1,1
	Use of stimulants	1: In those with ADHD only				1	1									1			1,1
	Use of mood stabilizers															1			1
	Paroxetine blood concentration at 6 weeks											1							1
	Venlafaxine blood concentration at 6 weeks											1							1
	Citalopram/fluoxetine blood concentration at 6 weeks											4v							4v
	Dose increase at 6 weeks for fluoxetine/citalopram if concentration low											3v							3v
	Dose increase at 6 weeks for fluoxetine/citalopram if concentration high											1							1
	Dose increase at 6 weeks for venlafaxine or paroxetine											1							1
	Body Mass Index category x dose of citalopram/fluoxetine																	1	1
	Pre-post change in serotonin or change in norepinephrine levels																			1
	Medication blood level-to-dose ratio												1						1
	Adherence to medication based on clinician piill count for Serotonin-Norepinephrine Reuptake Inhibitors												1						1
	Adherence to medication based on clinician piill count for Selective Serotonin Reuptake Inhibitors				.				.				3v						3v
	Clinician fidelity to pharmacotherapy protocol								1										1
	Medication adherence								1										1
	Continuing to receive an antidepressant at follow-up									.				3v					3v
	Number of pharmacotherapy sessions														1				1
	SUMMARY Medication Factors	1				1													1,1,1,1,1,1,1,1,1,1,1,1,1,1,1,1,1,1,3,3,3,3,4,4	1
Substance Use	Decrease in cannabis use							1											1
	Decrease in alcohol use							1											1
	Substance use related impairment at 12 weeks							3^											3^
	Decrease in substance-use related impairment at 12 weeks							4v											4v
	SUMMARY Substance Use																		1,1,3^,4v
Psychological Factors	Precontemplative stage of change at week 6
	Contemplative stage of change at week 6
	Maintenance stage of change at week 6
	Action stage of change (higher scores) at week 6
	Areas of Change Questionnaire																								2	2
	Higher Ruminative Thinking (RRS)
	Automatic Thoughts Questionnaire
	Dysfunctional Attitudes Scale (DAS)
	Change in perfectionism subscale of the DAS
	Post-treatment Children's Negative Cognitive Error Questionnaire			1		1																			4^	4^
	Pretreamtent to Mid-treatment change in Automatic Thoughts Questionnaire																			3v
	SUMMARY Psychological Factors					1														3v					2,4^	2,4^
	Post-treatment BHS			1		1																			2	2
Treatment-emergent symptoms/ advserse events	Suicide Attempts															1			1
	Non-suicidal self-injury															1			1
	Suicidal Ideation															3^			3^
	Manic symptoms															3^			3^
	Change in Body Mass Index from baseline to 12 or 24 weeks																	1	1
	SUMMARY Treatment-emergent symptoms/ adverse events															1,1,3^,3^			1,1,1,3^,3^
Post-treatment Symptoms	Concentration post-treatment			1		1
	Psychomotor symptoms post-treatment			1		1
	Post-treatment appetite/weight disturbance			4^		4^
	Post-treatment Childhood Depression Rating Scale - Revised score			4^		4^
	DSM-"mood" criteria post-treatment (on Kidde Schedule for Affective Disorders and Schizophrenia; KSADS)		.	2		2
	Anhedonia post- treatment		.	2		2
	Worthless post- treatment		.	2		2
	Energy post- treatment		.	2		2
	Death thoughts post- treatment		.	2		2
	Number of residual depressive symptoms at week 12		3^			3^
	Post-therapy 13-item Depression Scale (Dep-13) from KSADS																								4^	4^
	Post-therapy Beck Depression Inventory (original version)																								2	2
	SUMMARY Post-treatment Depressive Symptoms					1,1,2,2,2,2,2,3,4^,4^																				2,4^
	Endpoint during summer break										4v								4v
	Interaction baseline school diffculties and therapy ending during summer break				.						4^								4^
Treatment Satisfaction	Post-treatment Satisfaction with care received x treatment group																																				1
	Post-treatment Satisfaction with care received (main effect)																																				4v
	SUMMARY Treatment Satisfaction																																				1,4v
Knowledge	Change in depression knowledge raw score																																1
	Change in depression knowledge weighted score																																1
	Post-intervention raw depression knowledge score																																1
	Post-intervention weighted depression knowledge score																																3~
	SUMMARY Knowledge about depression and its treatment																																1,1,1,3~

## Sheet: S8 Post-baseline Predictors-Com
eTable 8. Coding Results Aggregated by Trial and by Variable Domain Tested as Postbaseline Predictors of Depression Outcomes
NUMBER CODE: 1=Tested, no association found 2=Significant on univariate, dropped on multivariate 3=Significant on univariate, no multivariate reported 4=Significant, survive multivariate analysis ^=positive association between variable and higher risk of depressive symptoms at endpoint v= negative asssociation between variable and higher risk of depressive symptoms at endpoint ~= direction of ass…	COLOUR CODE: Green = At least one multivariate analysis showed a significant association between post-baseline variable and endpoint depressive symptoms (i.e. number code of "4" on ≥1 analysis) Yellow= At least one univariate analysis showed a signficant association between post-baseline variable and endpoint depressive symptoms, unchallenged by multivariate analysis. Orange =At least one unvaria…
													Other interventions
	TADS (SSRI, CBT)	TORDIA (SSRI/SNRI, CBT)	Sertraline REBT	Mufson et al 2004 (IPT)	Brent et al 1997 (CBT, Family, Supportive Therapy)	Rohde et al 2004 (CBT)	CBT/IPT	CBT	CBT	Group IPT	IMPACT (CBT,STPP, BPI)	C-CBT	Citalopram	Bright Light Therapy		Collaborative Care
	N=439	N=334		N=63	N=107	N=93	N=71	N=123	N=152	N=314	N=465	N=70	N=244	N=57	N=62	N=138
						2004	1999	1999	2005	2007	2019	2019	2006	2016	2016	2018
Authors	OVERALL TADS	OVERALL TORDIA	Iftene	OVERALL Mufson	OVERALL Brent et al	Rhode et al	Rossello	Clarke	Clarke	Bolton et al	O'Keefe et al	Berg	Von Knorring et al	Bogen et al	Gest	Martinez
Post-Baseline Variable ("SUMMARY"= derived from aggregation of various sources)
SUMMARY Homework Completion	1,4v,4v
SUMMARY Attendance at psychotherapy	1	1,1,3^,4v,4v			3v	1	1	1	1	3v	4~		3
Group facilitator										1
Clinician fidelity to CBT protocol		1
Treatment Completion (in all arms)		3v
SUMMARY Therapy Component Exposure		1,1,1,1,2,3^,4v,4v
SUMMARY General Functioning	3v				4v
SUMMARY Poor Family Functioning	1,1				1,1,1,1,1,2,2,4^
SUMMARY Improvement in Sleep/Good Sleep	4v			4v										3,3,3	1,1,4v
SUMMARY Early Response	3v	3v		3v	2,4v
SUMMARY Medication Factors	1	1,1,1,1,1,1,1,1,1,1,1,1,1,1,1,1,1,1,3,3,3,3,4,4	1
SUMMARY Improvement Substance Use Outcomes		1,1,3^,4v
SUMMARY Maladaptive Psychological Factors	1		3v		2,4^
Post-treatment Hopelessness	1				2
SUMMARY Treatment-Emergent Symptoms/Events		1,1,1,3^,3^
SUMMARY Post-treatment Depressive Symptoms	1,1,2,2,2,2,2,3,4^,4^				2,4^
SUMMAR Summer break factors		4v, 4^
SUMMARY Treatment Satisfaction																1,4v
SUMMARY Knowledge about depression and its treatment												1,1,1,3~

## Sheet: S9 Mediators
	eTable 9. Detailed Coding of Variables Tested as Mediators of Depression Outcomes
	MEDIATORS
	Number Code: 1=Tested for formal mediation, no effect (shaded red) 2=Tested by formal mediation, significant (shaded green)
		TADS		IPT-A	CBT	C-CBT
		N=439		N=63	N=93	N=112
		2009	2009	2017	2005	2015
	Authors	Lewis et al	Jacobs et al	Reyes-Portillo et al	Kaufman et al	Smith et al 2015
	Mediating Variable
	Working Alliance (Working Alliance Inventory);				1
	Group Cohesion (Group Cohesiveness Questionnaire)				1
General Functioning	Social adjustment scale - Friends/Peers			2^
	Social adjustment scale - Friends/Peers and Family Together			2^
	Social adjustment scale - Family			2^
Psychological Factors	Precontemplative stage of change at week 6	1
	Contemplative stage of change at week 6	1
	Maintenance stage of change at week 6	1
	Action stage of change (higher scores) at week 6	2
	Higher Ruminative Thinking (RRS)					2v
	Automatic Thoughts Questionnaire				2
	Dysfunctional Attitudes (Dysfunctional Attitude Scale);				1
	∆Perfectionism - measured from subscale of the Dysfunctional Attitudes Scale (DAS)		2
Skill Use	Relaxation (Pleasant Events Schedule);				1
	Pleasant Activities (items from Pleasant Events Schedule);				1
	Problem-Solving (Issues Checklist);				1
	Social Skills (items from Pleasant Events Schedule );				1

## Sheet: S10 Risk of Bias
eTable 10. Preliminary Risk of Bias Assessments for Secondary Analyses
	COMBINATION TREATMENT STUDIES																																		STUDIES COMPARING PSYCHOTHERAPIES												CBT STUDIES
	TADS study																TORDIA Study															ADAPT study		Rational Emotive Behaviour Thearpy/ Sertraline - Iftene 2014	Brent et al 1997: CBT, Family therapy, Supportive therapy								IMPACT study			CBT vs IPT	Rhode et al 2004, Group CBT
	2006	2006	2007	2009	2009	2009	2009	2009	2010	2011	2010	2011	2012	2019	2019	2019	2008	2009	2009	2009	2009	2011	2011	2011	2011	2011	2012	2012	2012	2013	2013	2008	2009	2015	1997	1998	1998	2000	2000	2004	2004	2014	2017	2019	2019	1999	2004	2005	2006
Authors	Kennard et al	Curry et al	Herman et al	Kratochvil et al	Lewis et al	Jacobs et al	Kennard et al *	Feeny et al	Lewis et al	Amaya et al	Becker-Weidman et al	Curry et al	Simons et al	Waldron et al	Foster et al	Gunlicks-Stoessel et al *	Brent et al	Goldstein et al	Asaknow et al	Spirito et al	Kennard et al	Sakolsky et al	Woldu et al	Vitiello et al	Shamseddeen et al (summer break)	Shamsedeen et al (abuse)	Shamseddeen et al (sleep medications)	McMakin et al	Maalouf et al	Rengasamy et al	Mansour et al	Goodyer et al	Wilkinson et al	Iftene et al	Brent et al	Renaud et al	Brent et al	Kolko et al	Birmaher et al	Barbe et al (abuse)	Barbe et al (suicidality)	Dietz et al	Goodyer et al	Davies et al	O'Keefe et al	Rossello et al	Rhode et al	Kaufman et al	Rhode et al
Did the authors report on whether the PMM analysis was developed a priori or post hoc? (1 = yes, 0 = no)	0	1	1	1	1	1	0	0	0	0	1	0	0	0	1	0	1	0	0	1	1	0	0	0	1	1	0	1	0	0	1	1	1	0	1	1	1	0	1	0	0	1	1	1	1	0	0	0	0
If yes, was it a priori or post hoc? (1= at least one PMM model was a priori, 0=post hoc)		0	0	1	0	0					0				0		0			0	1				0	0		0			0	1	0		0	0	0		1			1	1	0	1
Notes		"a posteri tests"	After specifying the classes, we conducted exploratory, post hoc analyses to determine if the identified classes had different responses to any of the treatments delivered in the TADS	"registered" and protocol - wherein aim to explore predictors include: "To explore predictors of response to treatment, including, among others, characteristics of MDD at baseline, comorbid internalizing and externalizing symptoms, treatment expectations, and family psychopathology and functioning."	reported - "a posteri tests" - use "post hoc" interchangeably	.									"Finally, our analysis was a post-hoc analysis of data collected during a trial that was not originally designed for our intended analysis (p. 68)	.	PMM Variables described in "post hoc sensitivity analysis"	.		"We regard these analyses as exploratory because they are not based on a priori hypotheses and consequently do not adjust for multiple testing"	"We also planned to statistically control for several potentially important covariates: number of CBT treatment sessions and site."	.			"First, this study reports on “post hoc” hypotheses that were not part of the original study design. This raises the possibility of having false-positive results because of multiple hypothesis testing."	"These results should be considered within the limitations of a post hoc analysis… "(p. 293)	.	"we did not make a priori predictions about specific dimensions"	.		“Wheras a post-hoc approach can be justified in a hypothesis-generating study, no corrections were made for the number of contrasts conducted, and as a result, these findings should be regarded cautiously”	In registration	"This study was initially planned to compare two different treatments. Therefore, there were no primary hypotheses about risk factors for end-point depression."	.	"For contrasts specified in our original hypoth¬ eses, namely, all pairwise contrasts among the 3 treat¬ ment groups, a was set at .05. To correct for mul¬ tiple comparisons from post hoc analyses, the Tukey procedure was used in the case of analyses of vari¬ ance and the Bonferroni procedure was used for ev¬ ery other type of test."	.	"This study is limited by the post hoc nature ofthese analyses. "	.	Last sentence of introduction contain hypotheses; last sentence of data analysis section - "only variables not hypothesized a priori"	.		"illustration of planned analysis" "Post hoc analyses were conducted to probe the significant interaction between CBT and maternal depressive symptoms on changes in adolescent problem solving by estimating the simple slopes of the moderator at low, medium, and high levels as outlined by Aiken and West (1991, pp. 12–13)." (p. 207) - but only applies to the interaction between CBT and maternal depr…	Protocol reports prespecific covariates in main analysis (comorbidity), but not DEQ/RSS	.	"Modeling showed insufficient evidence to conclude an association between dropout and outcomes, for four of the five outcome measures investigated, based on the planned analyses."	.
Did the authors report on whether the PMM analysis adjusted for multiple comparisons? (1 = yes, 0 = no)	0	1	0	0	0	0	0	0	0	0	1	0	0	1	1	1	0	0	1	1	1	0	1	1	1	0	0	0	1	0	1	0	1	0	1	1	1	1	1	0	0	1	1	0	0	0	0	0	0
If yes, were any adjustments for multiple comparisons made? (1=at least one PMM analysis was adjustment, 0=no adjustment)		0									0			0	1	0			0	0	0		0	0	0				1		0		0		1	1	1	1	1			0	0
Notes		Because these analyses were considered exploratory rather than_x000D_ confirmatory, the traditional ! level of .05 was retained for all_x000D_ statistical tests.	.								"Non-directional hypotheses were tested and the level of significancewas set at 0.05 for omnibus tests due to the exploratory nature of the analysis. A posteriori pair-wise comparisonswere conducted at the 0.05 level of significance in the presence of a treatment or treatmentby- time effect."	.		"Bonferonni correction"	"The p-values of the corresponding global effects were adjusted for multiple testing by Holm's procedure (Shaffer,1995), as were the global tests for the presence of effect heterogeneity."	.			"Because of the exploratory nature of these analyses, despite multiple comparisons, ! was set at .05 (two-sided)"	"We regard these analyses as exploratory because they are not based on a priori hypotheses and consequently do not adjust for multiple testing"	"For hypothesis generation value, alpha level was set at .05."	.	"the alpha value was set at 0.05 without correction for multiple comparisons."	"alpha set at 0.05, not attempts to make adjustments for multiple comparisons"	"First, this study reports on “post hoc” hypotheses that were not part of the original study design. This raises the possibility of having false-positive results because of multiple hypothesis testing."	.			“We set alpha= 0.05 for the main effects, and alpha= 0.017 (0.05/3) for post-hoc pair-wise analyses to correct for multiple comparisons.”	.	"We set the overall a value at 0.05, with the value for post-hoc pairwise comparisons between pairs of BMI classes at a = 0.05/3 = 0.017”	.	"Multiple statistical testing was carried out, introducing the possible risk of type 1 errors. This report should therefore be seen as hypothesis-generating rather than hypotheses-proving."	.	"For contrasts specified in our original hypoth¬ eses, namely, all pairwise contrasts among the 3 treat¬ ment groups, a was set at .05. To correct for mul¬ tiple comparisons from post hoc analyses, the Tukey procedure was used in the case of analyses of vari¬ ance and the Bonferroni procedure was used for ev¬ ery other type of test."	"for post hoc analyses, Bonferroni’s correction was performed.'	"To correct for number ofpost hoc contrasts, a Bonferron i-corrected (.( for each family ofcontrasts was used." (p. 908)	"The overall scores on the cognitive and family measures that were included in the broader hypotheses for which predictions were made were not Bonferroni corrected. The subscales for family measures, which were part of more detailed exploratory analyses, were Bonferroni corrected within each domain." (p. 607)	"However, to protect against multiple comparisons, for those contrasts that were not hypothesized a priori, alpha values were corrected for each family of contrasts using the Bonferonni method"	.		""The possibility of Type I error is strong; these results would not be statistically significant if a Bonferroni correction was applied for multiple comparisons."	"Although multiple analyses across measures will tend to inflate type I errors, we note the consistency of the pattern of these results rather than the statistical or clinical significance of any one analysis."	.
1 = yes, 0 = no
[truncated: 33 more columns]
